# Supplementary material for: trans-Tetra­carbonyl­bis­[tris­(3-fluoro­phen­yl)phosphane]chromium(0)
Source: Acta Crystallogr Sect E Struct Rep Online. 2011 Nov 2;67(Pt 12):m1652–3. doi: 10.1107/S1600536811045284 (PMC3238589; doi:10.1107/S1600536811045284)
Supplement: Supplementary file 1 [file e-67-m1652-sup1.cif]

##############################################################################
#                                                                            #
# This CIF contains the data in a paper accepted for publication in          #
# Acta Crystallographica Section E. It conforms to the requirements of       #
# Notes for Authors for Acta Crystallographica Section E, and has been       #
# peer reviewed under the auspices of the IUCr Commission on Journals.       #
#                                                                            #
# Full details of the Crystallographic Information File format               #
# are given in the paper "The Crystallographic Information File (CIF):       #
# a New Standard Archive File for Crystallography" by S. R. Hall, F. H.      #
# Allen and I. D. Brown [Acta Cryst. (1991), A47, 655-685].                  #
#                                                                            #
# The current version of the core CIF dictionary is obtainable from          #
# ftp://ftp.iucr.org/pub/cif_core.dic.                                       #
#                                                                            #
# Software is freely available for graphical display of the structure(s)     #
# in this CIF. For information consult the CIF software page                 #
# http://www.iucr.org/resources/cif/software.                                #
#                                                                            #
# This file may be used for bona fide research purposes within the           #
# scientific community so long as proper attribution is given to the journal # 
# article from which it was obtained.                                        #
#                                                                            #
##############################################################################
data_I
_audit_creation_method     SHELXL-97
_chemical_name_systematic
;
<i>trans</i>-Tetracarbonylbis[tris(3-fluorophenyl)phosphane]chromium(0)
;
_chemical_name_common     ?
_chemical_formula_moiety     'C40 H24 Cr F6 O4 P2'
_chemical_formula_sum     'C40 H24 Cr F6 O4 P2'
_chemical_formula_iupac     '[Cr (C18 H12 F3 P)2 (C O)4]'
_chemical_formula_weight     796.53
_chemical_melting_point     ?
_symmetry_cell_setting     monoclinic
_symmetry_space_group_name_H-M     'P 21/c'
_symmetry_space_group_name_Hall     '-P 2ybc'
loop_
    _symmetry_equiv_pos_as_xyz
    'x, y, z'
    '-x, y+1/2, -z+1/2'
    '-x, -y, -z'
    'x, -y-1/2, z-1/2'
_cell_length_a     12.1675(2)
_cell_length_b     18.5362(3)
_cell_length_c     15.4084(2)
_cell_angle_alpha     90.00
_cell_angle_beta     90.4480(10)
_cell_angle_gamma     90.00
_cell_volume     3475.09(9)
_cell_formula_units_Z     4
_cell_measurement_reflns_used     9990
_cell_measurement_theta_min     2.39
_cell_measurement_theta_max     33.40
_cell_measurement_temperature     100.0(10)
_exptl_crystal_description     block
_exptl_crystal_colour     yellow
_exptl_crystal_size_max     0.26
_exptl_crystal_size_mid     0.25
_exptl_crystal_size_min     0.19
_exptl_crystal_density_diffrn     1.522
_exptl_crystal_density_meas     ?
_exptl_crystal_density_method     'not measured'
_exptl_crystal_F_000     1616
_exptl_absorpt_coefficient_mu     0.497
_exptl_absorpt_correction_type     multi-scan
_exptl_absorpt_process_details     '(<i>SADABS</i>; Bruker, 2009)'
_exptl_absorpt_correction_T_min     0.8805
_exptl_absorpt_correction_T_max     0.9120
_exptl_special_details
;
The crystal was placed in the cold stream of an Oxford Cryosystems Cobra
open-flow nitrogen cryostat (Cosier & Glazer, 1986) operating at 100.0 (1) K.
;
_diffrn_ambient_temperature     100.0(10)
_diffrn_radiation_type     MoK\a
_diffrn_radiation_wavelength     0.71073
_diffrn_radiation_source     'fine-focus sealed tube'
_diffrn_radiation_monochromator     graphite
_diffrn_measurement_device_type
;
Bruker SMART APEXII CCD area-detector
;
_diffrn_measurement_method     '\f and \w scans'
_diffrn_detector_area_resol_mean     ?
_diffrn_reflns_number     104037
_diffrn_reflns_av_R_equivalents     0.0538
_diffrn_reflns_av_sigmaI/netI     0.0342
_diffrn_reflns_theta_min     1.67
_diffrn_reflns_theta_max     33.99
_diffrn_reflns_theta_full     33.99
_diffrn_measured_fraction_theta_max     0.996
_diffrn_measured_fraction_theta_full     0.996
_diffrn_reflns_limit_h_min     -19
_diffrn_reflns_limit_h_max     18
_diffrn_reflns_limit_k_min     -29
_diffrn_reflns_limit_k_max     29
_diffrn_reflns_limit_l_min     -24
_diffrn_reflns_limit_l_max     22
_diffrn_standards_number     0
_diffrn_standards_interval_count     .
_diffrn_standards_interval_time     .
_diffrn_standards_decay_%     ?
_refine_special_details
;
Refinement of <i>F</i>^2^ against ALL reflections. The weighted <i>R</i>-factor
<i>wR</i> and goodness of fit <i>S</i> are based on <i>F</i>^2^, conventional
<i>R</i>-factors <i>R</i> are based on <i>F</i>, with <i>F</i> set to zero for
negative <i>F</i>^2^. The threshold expression of <i>F</i>^2^ >
\s(<i>F</i>^2^) is used only for calculating <i>R</i>-factors(gt) <i>etc</i>.
and is not relevant to the choice of reflections for refinement.
<i>R</i>-factors based on <i>F</i>^2^ are statistically about twice as large
as those based on <i>F</i>, and <i>R</i>- factors based on ALL data will be
even larger.
;
_reflns_number_total     14097
_reflns_number_gt     9496
_reflns_threshold_expression     I>2\s(I)
_refine_ls_structure_factor_coef     Fsqd
_refine_ls_matrix_type     full
_refine_ls_R_factor_all     0.0877
_refine_ls_R_factor_gt     0.0556
_refine_ls_wR_factor_gt     0.1251
_refine_ls_wR_factor_ref     0.1388
_refine_ls_goodness_of_fit_ref     1.211
_refine_ls_restrained_S_all     1.218
_refine_ls_number_reflns     14097
_refine_ls_number_parameters     528
_refine_ls_number_restraints     4
_refine_ls_hydrogen_treatment     constr
_refine_ls_weighting_scheme     calc
_refine_ls_weighting_details
         'calc w=1/[\s^2^(Fo^2^)+(0.0410P)^2^+2.0091P] where P=(Fo^2^+2Fc^2^)/3'
_atom_sites_solution_hydrogens     geom
_atom_sites_solution_primary     direct
_atom_sites_solution_secondary     difmap
_refine_ls_shift/su_max     0.000
_refine_ls_shift/su_mean     0.000
_refine_diff_density_max     1.191
_refine_diff_density_min     -1.408
_refine_ls_extinction_method     none
_refine_ls_extinction_coef     ?
loop_
    _atom_type_symbol
    _atom_type_description
    _atom_type_scat_dispersion_real
    _atom_type_scat_dispersion_imag
    _atom_type_scat_source
    'C' 'C' 0.0033 0.0016
                         'International Tables Vol C Tables 4.2.6.8 and 6.1.1.4'
    'H' 'H' 0.0000 0.0000
                         'International Tables Vol C Tables 4.2.6.8 and 6.1.1.4'
    'O' 'O' 0.0106 0.0060
                         'International Tables Vol C Tables 4.2.6.8 and 6.1.1.4'
    'F' 'F' 0.0171 0.0103
                         'International Tables Vol C Tables 4.2.6.8 and 6.1.1.4'
    'P' 'P' 0.1023 0.0942
                         'International Tables Vol C Tables 4.2.6.8 and 6.1.1.4'
    'Cr' 'Cr' 0.3209 0.6236
                         'International Tables Vol C Tables 4.2.6.8 and 6.1.1.4'
_computing_data_collection     'APEX2 (Bruker, 2009)'
_computing_cell_refinement     'SAINT (Bruker, 2009)'
_computing_data_reduction     'SAINT (Bruker, 2009)'
_computing_structure_solution     'SHELXTL (Sheldrick, 2008)'
_computing_structure_refinement     'SHELXTL (Sheldrick, 2008)'
_computing_molecular_graphics     'SHELXTL (Sheldrick, 2008)'
_computing_publication_material
;
SHELXTL (Sheldrick, 2008) and PLATON (Spek, 2009)
;
loop_
    _atom_site_type_symbol
    _atom_site_label
    _atom_site_fract_x
    _atom_site_fract_y
    _atom_site_fract_z
    _atom_site_U_iso_or_equiv
    _atom_site_adp_type
    _atom_site_calc_flag
    _atom_site_refinement_flags
    _atom_site_occupancy
    _atom_site_symmetry_multiplicity
    _atom_site_disorder_assembly
    _atom_site_disorder_group
    Cr Cr1 0.24363(2) 0.212464(14) 0.238820(18) 0.01984(6) Uani d . 1 1 . .
    P P1 0.42089(4) 0.20679(2) 0.29728(3) 0.02068(9) Uani d . 1 1 . .
    P P2 0.06713(4) 0.20669(2) 0.17916(3) 0.02217(9) Uani d . 1 1 . .
    F F1 0.40001(11) 0.43367(7) 0.47940(9) 0.0403(4) Uani d P 0.944(3) 1 A 1
    F F1X 0.7317(4) 0.3942(11) 0.3182(13) 0.032(6) Uiso d PD 0.056(3) 1 A 2
    F F2 0.66968(14) 0.20076(10) 0.02992(11) 0.0356(5) Uani d P 0.702(4) 1 B 1
    F F2X 0.6755(4) -0.00403(16) 0.1916(3) 0.0491(15) Uani d PD 0.298(4) 1 B 2
    F F3 0.30991(17) 0.03694(11) 0.54658(15) 0.0689(8) Uani d P 0.829(4) 1 C 1
    F F3X 0.6380(7) 0.1297(5) 0.5745(5) 0.049(3) Uani d P 0.171(4) 1 C 2
    F F4 0.1674(2) 0.03788(14) -0.07513(17) 0.0515(9) Uani d P 0.567(4) 1 D 1
    F F4X -0.1622(2) 0.13733(19) -0.0959(2) 0.0514(11) Uani d PD 0.433(4) 1 D 2
    F F5 0.0764(2) 0.44328(14) 0.02129(18) 0.0500(8) Uani d P 0.545(4) 1 E 1
    F F5X -0.2518(2) 0.39483(15) 0.16862(18) 0.0355(8) Uani d P 0.455(4) 1 E 2
    F F6 -0.17803(11) 0.19241(8) 0.44892(9) 0.0413(5) Uani d P 0.920(4) 1 F 1
    F F6X -0.175(2) -0.0154(6) 0.2925(19) 0.090(10) Uiso d PD 0.080(4) 1 F 2
    O O1 0.24251(14) 0.37600(8) 0.24574(11) 0.0428(4) Uani d . 1 1 . .
    O O2 0.33543(13) 0.23794(10) 0.05910(10) 0.0415(4) Uani d . 1 1 . .
    O O3 0.14885(12) 0.22402(10) 0.41964(10) 0.0409(4) Uani d . 1 1 . .
    O O4 0.24657(14) 0.04846(8) 0.23311(13) 0.0494(4) Uani d . 1 1 . .
    C C1 0.48190(14) 0.29334(9) 0.33036(11) 0.0208(3) Uani d . 1 1 . .
    C C2 0.41993(15) 0.33288(9) 0.38965(11) 0.0234(3) Uani d . 1 1 A .
    H H2A 0.3509 0.3154 0.4090 0.028 Uiso calc R 1 1 . .
    C C3 0.46066(16) 0.39758(10) 0.41947(12) 0.0278(4) Uani d . 1 1 . .
    H H3A 0.4192 0.4233 0.4613 0.033 Uiso calc PR 0.056(3) 1 A 2
    C C4 0.55815(17) 0.42703(10) 0.39197(13) 0.0310(4) Uani d . 1 1 A .
    H H4A 0.5826 0.4727 0.4124 0.037 Uiso calc R 1 1 . .
    C C5 0.61897(17) 0.38759(11) 0.33359(13) 0.0320(4) Uani d D 1 1 . .
    H H5A 0.6870 0.4063 0.3136 0.038 Uiso calc PR 0.944(3) 1 A 1
    C C6 0.58257(16) 0.32087(11) 0.30334(13) 0.0289(4) Uani d . 1 1 A .
    H H6A 0.6265 0.2940 0.2642 0.035 Uiso calc R 1 1 . .
    C C7 0.52277(14) 0.16517(10) 0.22598(12) 0.0252(3) Uani d . 1 1 . .
    C C8 0.55869(15) 0.20189(11) 0.15205(13) 0.0282(4) Uani d . 1 1 B .
    H H8A 0.5341 0.2495 0.1401 0.034 Uiso calc R 1 1 . .
    C C9 0.63082(16) 0.16734(13) 0.09669(14) 0.0350(5) Uani d . 1 1 . .
    H H9A 0.6565 0.1929 0.0474 0.042 Uiso calc PR 0.298(4) 1 B 2
    C C10 0.66706(16) 0.09799(13) 0.10953(15) 0.0382(5) Uani d . 1 1 B .
    H H10A 0.7160 0.0752 0.0704 0.046 Uiso calc R 1 1 . .
    C C11 0.62923(18) 0.06403(12) 0.18087(15) 0.0403(5) Uani d D 1 1 . .
    H H11A 0.6528 0.0159 0.1909 0.048 Uiso calc PR 0.702(4) 1 B 1
    C C12 0.55879(16) 0.09447(11) 0.24012(14) 0.0307(4) Uani d . 1 1 B .
    H H12A 0.5353 0.0680 0.2894 0.037 Uiso calc R 1 1 . .
    C C13 0.44428(16) 0.15630(9) 0.39854(13) 0.0264(3) Uani d . 1 1 . .
    C C14 0.36388(19) 0.11232(11) 0.43427(15) 0.0359(4) Uani d . 1 1 C .
    H H14A 0.2953 0.1054 0.4055 0.043 Uiso calc R 1 1 . .
    C C15 0.3861(2) 0.07881(13) 0.51269(18) 0.0488(6) Uani d . 1 1 . .
    H H15A 0.3306 0.0493 0.5373 0.059 Uiso calc PR 0.171(4) 1 C 2
    C C16 0.4836(3) 0.08589(13) 0.55666(17) 0.0506(6) Uani d . 1 1 C .
    H H16A 0.4959 0.0622 0.6106 0.061 Uiso calc R 1 1 . .
    C C17 0.5632(2) 0.12834(12) 0.52011(16) 0.0440(6) Uani d . 1 1 . .
    H H17A 0.6321 0.1335 0.5488 0.053 Uiso calc PR 0.829(4) 1 C 1
    C C18 0.54504(17) 0.16367(11) 0.44241(14) 0.0322(4) Uani d . 1 1 C .
    H H18A 0.6011 0.1931 0.4186 0.039 Uiso calc R 1 1 . .
    C C19 0.04474(16) 0.15870(10) 0.07525(13) 0.0286(4) Uani d . 1 1 . .
    C C20 0.12532(19) 0.11578(11) 0.03810(15) 0.0370(5) Uani d . 1 1 D .
    H H20A 0.1944 0.1095 0.0662 0.044 Uiso calc R 1 1 . .
    C C21 0.1035(3) 0.08208(13) -0.04079(17) 0.0517(7) Uani d . 1 1 . .
    H H21A 0.1588 0.0526 -0.0657 0.062 Uiso calc PR 0.433(4) 1 D 2
    C C22 0.0051(3) 0.08976(12) -0.08393(17) 0.0535(7) Uani d . 1 1 D .
    H H22A -0.0094 0.0672 -0.1382 0.064 Uiso calc R 1 1 . .
    C C23 -0.0688(2) 0.13127(13) -0.04406(16) 0.0501(6) Uani d D 1 1 . .
    H H23A -0.1379 0.1366 -0.0725 0.060 Uiso calc PR 0.567(4) 1 D 1
    C C24 -0.05633(18) 0.16659(11) 0.03242(14) 0.0349(4) Uani d . 1 1 D .
    H H24A -0.1135 0.1953 0.0558 0.042 Uiso calc R 1 1 . .
    C C25 0.00110(14) 0.29297(9) 0.15190(11) 0.0224(3) Uani d . 1 1 . .
    C C26 0.06208(15) 0.34021(10) 0.10104(12) 0.0269(4) Uani d . 1 1 E .
    H H26A 0.1337 0.3271 0.0826 0.032 Uiso calc R 1 1 . .
    C C27 0.01821(18) 0.40595(12) 0.07759(13) 0.0333(4) Uani d . 1 1 . .
    H H27A 0.0604 0.4373 0.0422 0.040 Uiso calc PR 0.455(4) 1 E 2
    C C28 -0.08477(18) 0.42789(11) 0.10357(13) 0.0327(4) Uani d . 1 1 E .
    H H28A -0.1129 0.4740 0.0884 0.039 Uiso calc R 1 1 . .
    C C29 -0.14483(17) 0.38031(12) 0.15219(14) 0.0336(4) Uani d . 1 1 . .
    H H29A -0.2165 0.3939 0.1699 0.040 Uiso calc PR 0.545(4) 1 E 1
    C C30 -0.10467(16) 0.31307(11) 0.17641(14) 0.0307(4) Uani d . 1 1 E .
    H H30A -0.1488 0.2811 0.2094 0.037 Uiso calc R 1 1 . .
    C C31 -0.03148(15) 0.16095(10) 0.24952(13) 0.0270(4) Uani d . 1 1 . .
    C C32 -0.07029(15) 0.19584(11) 0.32351(13) 0.0292(4) Uani d . 1 1 F .
    H H32A -0.0506 0.2445 0.3355 0.035 Uiso calc R 1 1 . .
    C C33 -0.13789(16) 0.15805(12) 0.37881(14) 0.0347(4) Uani d . 1 1 . .
    H H33A -0.1658 0.1823 0.4283 0.042 Uiso calc PR 0.080(4) 1 F 2
    C C34 -0.16684(18) 0.08738(13) 0.36618(17) 0.0428(6) Uani d . 1 1 F .
    H H34A -0.2132 0.0630 0.4059 0.051 Uiso calc R 1 1 . .
    C C35 -0.12655(19) 0.05288(12) 0.29403(17) 0.0433(6) Uani d D 1 1 . .
    H H35A -0.1445 0.0037 0.2842 0.052 Uiso calc PR 0.920(4) 1 F 1
    C C36 -0.06001(17) 0.08897(11) 0.23521(15) 0.0344(4) Uani d . 1 1 F .
    H H36A -0.0340 0.0646 0.1852 0.041 Uiso calc R 1 1 . .
    C C37 0.24234(15) 0.31430(10) 0.24311(12) 0.0264(3) Uani d . 1 1 . .
    C C38 0.30195(15) 0.22475(11) 0.12700(13) 0.0278(4) Uani d . 1 1 . .
    C C39 0.18387(15) 0.21704(10) 0.35137(13) 0.0270(4) Uani d . 1 1 . .
    C C40 0.24578(16) 0.11064(10) 0.23508(14) 0.0309(4) Uani d . 1 1 . .
loop_
    _atom_site_aniso_label
    _atom_site_aniso_U_11
    _atom_site_aniso_U_22
    _atom_site_aniso_U_33
    _atom_site_aniso_U_12
    _atom_site_aniso_U_13
    _atom_site_aniso_U_23
    Cr1 0.01851(12) 0.01680(11) 0.02425(13) -0.00013(10) 0.00279(9) -0.00305(10)
    P1 0.01922(19) 0.01744(18) 0.0254(2) 0.00003(15) 0.00260(15) -0.00167(15)
    P2 0.0202(2) 0.01820(19) 0.0281(2) -0.00114(15) 0.00099(16) -0.00416(16)
    F1 0.0426(8) 0.0379(7) 0.0403(8) 0.0025(6) 0.0016(6) -0.0207(6)
    F2 0.0316(9) 0.0462(11) 0.0292(9) 0.0083(7) 0.0095(7) -0.0004(7)
    F2X 0.047(3) 0.046(3) 0.055(3) 0.008(2) -0.010(2) -0.020(2)
    F3 0.0667(14) 0.0577(13) 0.0826(15) -0.0146(10) 0.0198(11) 0.0404(11)
    F3X 0.040(5) 0.071(6) 0.035(4) 0.005(4) -0.012(3) 0.019(4)
    F4 0.0471(15) 0.0499(15) 0.0573(16) 0.0245(12) -0.0056(12) -0.0319(12)
    F4X 0.0410(19) 0.059(2) 0.054(2) -0.0019(15) -0.0088(15) -0.0210(17)
    F5 0.0517(16) 0.0406(14) 0.0579(17) -0.0084(12) 0.0051(12) 0.0287(12)
    F5X 0.0243(13) 0.0437(16) 0.0387(15) 0.0119(11) 0.0054(10) -0.0001(12)
    F6 0.0325(8) 0.0524(9) 0.0393(8) -0.0061(6) 0.0121(6) 0.0051(6)
    O1 0.0566(10) 0.0213(6) 0.0502(10) 0.0026(6) -0.0201(8) -0.0031(6)
    O2 0.0335(8) 0.0637(11) 0.0272(7) 0.0015(7) 0.0065(6) -0.0040(7)
    O3 0.0296(7) 0.0637(11) 0.0294(7) -0.0003(7) 0.0068(6) 0.0015(7)
    O4 0.0523(10) 0.0201(7) 0.0757(13) 0.0019(7) -0.0073(9) -0.0043(7)
    C1 0.0218(7) 0.0186(7) 0.0221(7) -0.0010(6) 0.0009(6) -0.0011(6)
    C2 0.0255(8) 0.0235(8) 0.0213(8) 0.0004(6) 0.0007(6) -0.0014(6)
    C3 0.0342(10) 0.0252(8) 0.0239(8) 0.0036(7) -0.0032(7) -0.0063(7)
    C4 0.0414(11) 0.0229(8) 0.0287(9) -0.0059(7) -0.0079(8) -0.0016(7)
    C5 0.0329(10) 0.0324(10) 0.0308(10) -0.0136(8) 0.0014(8) -0.0001(8)
    C6 0.0258(9) 0.0307(9) 0.0302(9) -0.0077(7) 0.0054(7) -0.0056(7)
    C7 0.0194(7) 0.0254(8) 0.0310(9) 0.0016(6) -0.0004(6) -0.0086(7)
    C8 0.0211(8) 0.0317(9) 0.0319(9) 0.0012(7) 0.0033(7) -0.0092(7)
    C9 0.0207(8) 0.0492(12) 0.0351(10) 0.0013(8) 0.0040(7) -0.0161(9)
    C10 0.0230(9) 0.0509(13) 0.0407(12) 0.0088(8) -0.0006(8) -0.0223(10)
    C11 0.0303(10) 0.0433(12) 0.0471(13) 0.0124(9) -0.0091(9) -0.0221(10)
    C12 0.0274(9) 0.0286(9) 0.0361(10) 0.0055(7) -0.0038(7) -0.0095(8)
    C13 0.0295(9) 0.0178(7) 0.0318(9) 0.0030(6) 0.0011(7) 0.0011(6)
    C14 0.0387(11) 0.0231(9) 0.0459(12) -0.0024(8) 0.0040(9) 0.0079(8)
    C15 0.0642(17) 0.0296(11) 0.0528(15) 0.0000(11) 0.0095(12) 0.0161(10)
    C16 0.0795(19) 0.0319(11) 0.0402(13) 0.0108(12) -0.0036(12) 0.0115(9)
    C17 0.0589(15) 0.0332(11) 0.0398(12) 0.0103(10) -0.0130(11) 0.0032(9)
    C18 0.0344(10) 0.0271(9) 0.0349(10) 0.0040(8) -0.0035(8) 0.0009(8)
    C19 0.0322(9) 0.0215(8) 0.0321(9) -0.0032(7) -0.0012(7) -0.0066(7)
    C20 0.0462(12) 0.0257(9) 0.0390(11) 0.0056(8) -0.0037(9) -0.0124(8)
    C21 0.0818(19) 0.0291(11) 0.0442(13) 0.0111(12) -0.0065(13) -0.0176(10)
    C22 0.092(2) 0.0282(11) 0.0399(13) 0.0007(12) -0.0165(13) -0.0140(9)
    C23 0.0722(18) 0.0345(11) 0.0433(13) -0.0122(12) -0.0156(12) -0.0057(10)
    C24 0.0356(10) 0.0298(9) 0.0392(11) -0.0044(8) -0.0063(9) -0.0071(8)
    C25 0.0222(7) 0.0218(7) 0.0231(8) -0.0001(6) 0.0007(6) -0.0040(6)
    C26 0.0249(8) 0.0321(9) 0.0237(8) 0.0010(7) 0.0035(7) 0.0013(7)
    C27 0.0357(10) 0.0358(10) 0.0285(9) -0.0016(8) 0.0007(8) 0.0080(8)
    C28 0.0415(11) 0.0262(9) 0.0303(10) 0.0068(8) -0.0012(8) 0.0007(7)
    C29 0.0296(10) 0.0366(10) 0.0347(10) 0.0111(8) 0.0048(8) 0.0012(8)
    C30 0.0236(8) 0.0309(9) 0.0375(10) 0.0029(7) 0.0063(7) 0.0059(8)
    C31 0.0206(8) 0.0236(8) 0.0369(10) -0.0040(6) -0.0021(7) 0.0026(7)
    C32 0.0220(8) 0.0291(9) 0.0365(10) -0.0033(7) 0.0024(7) 0.0046(7)
    C33 0.0217(9) 0.0432(11) 0.0391(11) -0.0056(8) 0.0002(8) 0.0109(9)
    C34 0.0312(10) 0.0446(12) 0.0523(14) -0.0138(9) -0.0065(10) 0.0207(11)
    C35 0.0410(12) 0.0322(11) 0.0566(15) -0.0151(9) -0.0145(11) 0.0129(10)
    C36 0.0329(10) 0.0257(9) 0.0446(12) -0.0064(7) -0.0091(9) 0.0038(8)
    C37 0.0288(9) 0.0221(7) 0.0282(9) 0.0017(7) -0.0042(7) -0.0027(7)
    C38 0.0220(8) 0.0321(9) 0.0295(9) 0.0013(7) 0.0015(7) -0.0059(7)
    C39 0.0203(8) 0.0304(9) 0.0304(9) -0.0018(7) 0.0007(7) 0.0008(7)
    C40 0.0281(9) 0.0221(8) 0.0425(11) 0.0007(7) -0.0012(8) -0.0031(8)
_geom_special_details
;
All e.s.d.'s (except the e.s.d. in the dihedral angle between two l.s. planes)
are estimated using the full covariance matrix. The cell e.s.d.'s are taken
into account individually in the estimation of e.s.d.'s in distances, angles
and torsion angles; correlations between e.s.d.'s in cell parameters are only
used when they are defined by crystal symmetry. An approximate (isotropic)
treatment of cell e.s.d.'s is used for estimating e.s.d.'s involving l.s.
planes.
;
loop_
    _geom_bond_atom_site_label_1
    _geom_bond_atom_site_label_2
    _geom_bond_site_symmetry_2
    _geom_bond_distance
    _geom_bond_publ_flag
    Cr1 C37 . 1.8890(18) y
    Cr1 C38 . 1.882(2) y
    Cr1 C39 . 1.888(2) y
    Cr1 C40 . 1.8885(19) y
    Cr1 P1 . 2.3333(5) y
    Cr1 P2 . 2.3320(5) y
    P1 C7 . 1.8330(18) ?
    P1 C1 . 1.8382(17) ?
    P1 C13 . 1.8396(19) ?
    P2 C31 . 1.8315(19) ?
    P2 C25 . 1.8370(18) ?
    P2 C19 . 1.8498(19) ?
    F1 C3 . 1.362(2) ?
    F1X C5 . 1.3991(10) ?
    F2 C9 . 1.293(3) ?
    F2X C11 . 1.3909(10) ?
    F3 C15 . 1.320(3) ?
    F3X C17 . 1.233(8) ?
    F4 C21 . 1.250(3) ?
    F4X C23 . 1.3881(10) ?
    F5 C27 . 1.320(3) ?
    F5X C29 . 1.354(3) ?
    F6 C33 . 1.349(3) ?
    F6X C35 . 1.3987(10) ?
    O1 C37 . 1.144(2) ?
    O2 C38 . 1.152(2) ?
    O3 C39 . 1.145(2) ?
    O4 C40 . 1.153(2) ?
    C1 C6 . 1.394(2) ?
    C1 C2 . 1.397(2) ?
    C2 C3 . 1.375(2) ?
    C2 H2A . 0.9500 ?
    C3 C4 . 1.376(3) ?
    C3 H3A . 0.9500 ?
    C4 C5 . 1.379(3) ?
    C4 H4A . 0.9500 ?
    C5 C6 . 1.393(3) ?
    C5 H5A . 0.9500 ?
    C6 H6A . 0.9500 ?
    C7 C12 . 1.398(3) ?
    C7 C8 . 1.400(3) ?
    C8 C9 . 1.385(3) ?
    C8 H8A . 0.9500 ?
    C9 C10 . 1.373(3) ?
    C9 H9A . 0.9500 ?
    C10 C11 . 1.351(3) ?
    C10 H10A . 0.9500 ?
    C11 C12 . 1.378(3) ?
    C11 H11A . 0.9500 ?
    C12 H12A . 0.9500 ?
    C13 C14 . 1.390(3) ?
    C13 C18 . 1.402(3) ?
    C14 C15 . 1.383(3) ?
    C14 H14A . 0.9500 ?
    C15 C16 . 1.369(4) ?
    C15 H15A . 0.9500 ?
    C16 C17 . 1.371(4) ?
    C16 H16A . 0.9500 ?
    C17 C18 . 1.381(3) ?
    C17 H17A . 0.9500 ?
    C18 H18A . 0.9500 ?
    C19 C20 . 1.390(3) ?
    C19 C24 . 1.399(3) ?
    C20 C21 . 1.391(3) ?
    C20 H20A . 0.9500 ?
    C21 C22 . 1.372(4) ?
    C21 H21A . 0.9500 ?
    C22 C23 . 1.337(4) ?
    C22 H22A . 0.9500 ?
    C23 C24 . 1.356(3) ?
    C23 H23A . 0.9500 ?
    C24 H24A . 0.9500 ?
    C25 C26 . 1.393(3) ?
    C25 C30 . 1.395(3) ?
    C26 C27 . 1.378(3) ?
    C26 H26A . 0.9500 ?
    C27 C28 . 1.380(3) ?
    C27 H27A . 0.9500 ?
    C28 C29 . 1.372(3) ?
    C28 H28A . 0.9500 ?
    C29 C30 . 1.389(3) ?
    C29 H29A . 0.9500 ?
    C30 H30A . 0.9500 ?
    C31 C36 . 1.396(3) ?
    C31 C32 . 1.396(3) ?
    C32 C33 . 1.380(3) ?
    C32 H32A . 0.9500 ?
    C33 C34 . 1.370(3) ?
    C33 H33A . 0.9500 ?
    C34 C35 . 1.376(4) ?
    C34 H34A . 0.9500 ?
    C35 C36 . 1.391(3) ?
    C35 H35A . 0.9500 ?
    C36 H36A . 0.9500 ?
loop_
    _geom_angle_atom_site_label_1
    _geom_angle_atom_site_label_2
    _geom_angle_atom_site_label_3
    _geom_angle_site_symmetry_1
    _geom_angle_site_symmetry_3
    _geom_angle
    _geom_angle_publ_flag
    C38 Cr1 C39 . . 170.47(9) ?
    C38 Cr1 C40 . . 95.03(9) ?
    C39 Cr1 C40 . . 94.50(9) ?
    C38 Cr1 C37 . . 85.09(8) ?
    C39 Cr1 C37 . . 85.39(8) ?
    C40 Cr1 C37 . . 179.59(9) ?
    C38 Cr1 P2 . . 89.85(6) ?
    C39 Cr1 P2 . . 90.23(6) ?
    C40 Cr1 P2 . . 87.42(6) ?
    C37 Cr1 P2 . . 92.97(6) ?
    C38 Cr1 P1 . . 90.28(6) ?
    C39 Cr1 P1 . . 90.51(6) ?
    C40 Cr1 P1 . . 87.35(6) ?
    C37 Cr1 P1 . . 92.26(6) ?
    P2 Cr1 P1 . . 174.760(19) ?
    C7 P1 C1 . . 105.07(8) ?
    C7 P1 C13 . . 101.15(9) ?
    C1 P1 C13 . . 98.60(8) ?
    C7 P1 Cr1 . . 114.52(6) ?
    C1 P1 Cr1 . . 115.96(6) ?
    C13 P1 Cr1 . . 119.13(6) ?
    C31 P2 C25 . . 104.54(8) ?
    C31 P2 C19 . . 101.37(9) ?
    C25 P2 C19 . . 99.18(8) ?
    C31 P2 Cr1 . . 113.17(6) ?
    C25 P2 Cr1 . . 116.74(6) ?
    C19 P2 Cr1 . . 119.49(7) ?
    C6 C1 C2 . . 118.91(16) ?
    C6 C1 P1 . . 126.21(14) ?
    C2 C1 P1 . . 114.86(13) ?
    C3 C2 C1 . . 118.76(17) ?
    C3 C2 H2A . . 120.6 ?
    C1 C2 H2A . . 120.6 ?
    F1 C3 C2 . . 117.33(17) ?
    F1 C3 C4 . . 119.14(17) ?
    C2 C3 C4 . . 123.53(18) ?
    C2 C3 H3A . . 118.2 ?
    C4 C3 H3A . . 118.2 ?
    C3 C4 C5 . . 117.32(17) ?
    C3 C4 H4A . . 121.3 ?
    C5 C4 H4A . . 121.3 ?
    C4 C5 C6 . . 121.21(18) ?
    C4 C5 F1X . . 126.6(9) ?
    C6 C5 F1X . . 109.3(9) ?
    C4 C5 H5A . . 119.4 ?
    C6 C5 H5A . . 119.4 ?
    C5 C6 C1 . . 120.21(18) ?
    C5 C6 H6A . . 119.9 ?
    C1 C6 H6A . . 119.9 ?
    C12 C7 C8 . . 118.88(17) ?
    C12 C7 P1 . . 120.90(15) ?
    C8 C7 P1 . . 120.00(14) ?
    C9 C8 C7 . . 118.66(19) ?
    C9 C8 H8A . . 120.7 ?
    C7 C8 H8A . . 120.7 ?
    F2 C9 C10 . . 116.36(19) ?
    F2 C9 C8 . . 120.4(2) ?
    C10 C9 C8 . . 123.3(2) ?
    C10 C9 H9A . . 118.4 ?
    C8 C9 H9A . . 118.4 ?
    C11 C10 C9 . . 116.27(19) ?
    C11 C10 H10A . . 121.9 ?
    C9 C10 H10A . . 121.9 ?
    C10 C11 C12 . . 124.5(2) ?
    C10 C11 F2X . . 112.3(3) ?
    C12 C11 F2X . . 123.1(3) ?
    C10 C11 H11A . . 117.8 ?
    C12 C11 H11A . . 117.8 ?
    C11 C12 C7 . . 118.4(2) ?
    C11 C12 H12A . . 120.8 ?
    C7 C12 H12A . . 120.8 ?
    C14 C13 C18 . . 118.79(19) ?
    C14 C13 P1 . . 121.97(16) ?
    C18 C13 P1 . . 119.22(15) ?
    C15 C14 C13 . . 118.4(2) ?
    C15 C14 H14A . . 120.8 ?
    C13 C14 H14A . . 120.8 ?
    F3 C15 C16 . . 118.0(2) ?
    F3 C15 C14 . . 118.5(3) ?
    C16 C15 C14 . . 123.5(2) ?
    C16 C15 H15A . . 118.2 ?
    C14 C15 H15A . . 118.2 ?
    C15 C16 C17 . . 117.6(2) ?
    C15 C16 H16A . . 121.2 ?
    C17 C16 H16A . . 121.2 ?
    F3X C17 C16 . . 104.6(4) ?
    F3X C17 C18 . . 133.7(5) ?
    C16 C17 C18 . . 121.3(2) ?
    C16 C17 H17A . . 119.3 ?
    C18 C17 H17A . . 119.3 ?
    C17 C18 C13 . . 120.3(2) ?
    C17 C18 H18A . . 119.8 ?
    C13 C18 H18A . . 119.8 ?
    C20 C19 C24 . . 119.08(18) ?
    C20 C19 P2 . . 122.15(15) ?
    C24 C19 P2 . . 118.76(15) ?
    C19 C20 C21 . . 119.1(2) ?
    C19 C20 H20A . . 120.4 ?
    C21 C20 H20A . . 120.4 ?
    F4 C21 C22 . . 114.0(2) ?
    F4 C21 C20 . . 123.3(3) ?
    C22 C21 C20 . . 122.5(2) ?
    C22 C21 H21A . . 118.8 ?
    C20 C21 H21A . . 118.8 ?
    C23 C22 C21 . . 115.1(2) ?
    C23 C22 H22A . . 122.4 ?
    C21 C22 H22A . . 122.4 ?
    C22 C23 C24 . . 127.3(2) ?
    C22 C23 F4X . . 109.5(2) ?
    C24 C23 F4X . . 123.1(3) ?
    C22 C23 H23A . . 116.4 ?
    C24 C23 H23A . . 116.4 ?
    C23 C24 C19 . . 116.9(2) ?
    C23 C24 H24A . . 121.6 ?
    C19 C24 H24A . . 121.6 ?
    C26 C25 C30 . . 118.77(17) ?
    C26 C25 P2 . . 116.23(13) ?
    C30 C25 P2 . . 124.99(14) ?
    C27 C26 C25 . . 119.77(18) ?
    C27 C26 H26A . . 120.1 ?
    C25 C26 H26A . . 120.1 ?
    F5 C27 C26 . . 115.3(2) ?
    F5 C27 C28 . . 121.9(2) ?
    C26 C27 C28 . . 122.39(19) ?
    C26 C27 H27A . . 118.8 ?
    C28 C27 H27A . . 118.8 ?
    C29 C28 C27 . . 117.25(18) ?
    C29 C28 H28A . . 121.4 ?
    C27 C28 H28A . . 121.4 ?
    F5X C29 C28 . . 119.4(2) ?
    F5X C29 C30 . . 117.7(2) ?
    C28 C29 C30 . . 122.41(19) ?
    C28 C29 H29A . . 118.8 ?
    C30 C29 H29A . . 118.8 ?
    C29 C30 C25 . . 119.36(18) ?
    C29 C30 H30A . . 120.3 ?
    C25 C30 H30A . . 120.3 ?
    C36 C31 C32 . . 119.11(18) ?
    C36 C31 P2 . . 120.82(16) ?
    C32 C31 P2 . . 119.76(14) ?
    C33 C32 C31 . . 118.43(19) ?
    C33 C32 H32A . . 120.8 ?
    C31 C32 H32A . . 120.8 ?
    F6 C33 C34 . . 118.09(19) ?
    F6 C33 C32 . . 118.4(2) ?
    C34 C33 C32 . . 123.5(2) ?
    C34 C33 H33A . . 118.3 ?
    C32 C33 H33A . . 118.3 ?
    C33 C34 C35 . . 117.8(2) ?
    C33 C34 H34A . . 121.1 ?
    C35 C34 H34A . . 121.1 ?
    C34 C35 C36 . . 121.0(2) ?
    C34 C35 F6X . . 106.2(12) ?
    C36 C35 F6X . . 132.4(12) ?
    C34 C35 H35A . . 119.5 ?
    C36 C35 H35A . . 119.5 ?
    C35 C36 C31 . . 120.1(2) ?
    C35 C36 H36A . . 119.9 ?
    C31 C36 H36A . . 119.9 ?
    O1 C37 Cr1 . . 179.42(18) ?
    O2 C38 Cr1 . . 174.59(18) ?
    O3 C39 Cr1 . . 176.02(18) ?
    O4 C40 Cr1 . . 179.6(2) ?
loop_
    _geom_torsion_atom_site_label_1
    _geom_torsion_atom_site_label_2
    _geom_torsion_atom_site_label_3
    _geom_torsion_atom_site_label_4
    _geom_torsion_site_symmetry_1
    _geom_torsion_site_symmetry_2
    _geom_torsion_site_symmetry_3
    _geom_torsion_site_symmetry_4
    _geom_torsion
    _geom_torsion_publ_flag
    C38 Cr1 P1 C7 . . . . -33.20(9) ?
    C39 Cr1 P1 C7 . . . . 156.30(9) ?
    C40 Cr1 P1 C7 . . . . 61.82(10) ?
    C37 Cr1 P1 C7 . . . . -118.30(9) ?
    C38 Cr1 P1 C1 . . . . 89.47(9) ?
    C39 Cr1 P1 C1 . . . . -81.03(9) ?
    C40 Cr1 P1 C1 . . . . -175.51(9) ?
    C37 Cr1 P1 C1 . . . . 4.38(9) ?
    C38 Cr1 P1 C13 . . . . -153.04(9) ?
    C39 Cr1 P1 C13 . . . . 36.46(9) ?
    C40 Cr1 P1 C13 . . . . -58.02(9) ?
    C37 Cr1 P1 C13 . . . . 121.86(9) ?
    C38 Cr1 P2 C31 . . . . 157.99(9) ?
    C39 Cr1 P2 C31 . . . . -31.54(9) ?
    C40 Cr1 P2 C31 . . . . 62.95(10) ?
    C37 Cr1 P2 C31 . . . . -116.93(9) ?
    C38 Cr1 P2 C25 . . . . -80.59(9) ?
    C39 Cr1 P2 C25 . . . . 89.88(9) ?
    C40 Cr1 P2 C25 . . . . -175.63(9) ?
    C37 Cr1 P2 C25 . . . . 4.49(9) ?
    C38 Cr1 P2 C19 . . . . 38.77(9) ?
    C39 Cr1 P2 C19 . . . . -150.76(9) ?
    C40 Cr1 P2 C19 . . . . -56.27(10) ?
    C37 Cr1 P2 C19 . . . . 123.84(9) ?
    C7 P1 C1 C6 . . . . 2.00(19) ?
    C13 P1 C1 C6 . . . . 106.08(17) ?
    Cr1 P1 C1 C6 . . . . -125.52(16) ?
    C7 P1 C1 C2 . . . . -176.57(13) ?
    C13 P1 C1 C2 . . . . -72.49(14) ?
    Cr1 P1 C1 C2 . . . . 55.91(14) ?
    C6 C1 C2 C3 . . . . -0.2(3) ?
    P1 C1 C2 C3 . . . . 178.51(14) ?
    C1 C2 C3 F1 . . . . -177.86(16) ?
    C1 C2 C3 C4 . . . . 2.2(3) ?
    F1 C3 C4 C5 . . . . 177.74(18) ?
    C2 C3 C4 C5 . . . . -2.3(3) ?
    C3 C4 C5 C6 . . . . 0.4(3) ?
    C3 C4 C5 F1X . . . . -158.2(11) ?
    C4 C5 C6 C1 . . . . 1.4(3) ?
    F1X C5 C6 C1 . . . . 163.4(9) ?
    C2 C1 C6 C5 . . . . -1.6(3) ?
    P1 C1 C6 C5 . . . . 179.92(15) ?
    C1 P1 C7 C12 . . . . 128.51(15) ?
    C13 P1 C7 C12 . . . . 26.33(17) ?
    Cr1 P1 C7 C12 . . . . -103.10(15) ?
    C1 P1 C7 C8 . . . . -56.90(16) ?
    C13 P1 C7 C8 . . . . -159.07(15) ?
    Cr1 P1 C7 C8 . . . . 71.50(15) ?
    C12 C7 C8 C9 . . . . -1.5(3) ?
    P1 C7 C8 C9 . . . . -176.25(14) ?
    C7 C8 C9 F2 . . . . -176.82(19) ?
    C7 C8 C9 C10 . . . . 1.6(3) ?
    F2 C9 C10 C11 . . . . 177.87(19) ?
    C8 C9 C10 C11 . . . . -0.6(3) ?
    C9 C10 C11 C12 . . . . -0.4(3) ?
    C9 C10 C11 F2X . . . . -176.2(3) ?
    C10 C11 C12 C7 . . . . 0.4(3) ?
    F2X C11 C12 C7 . . . . 175.7(3) ?
    C8 C7 C12 C11 . . . . 0.6(3) ?
    P1 C7 C12 C11 . . . . 175.25(15) ?
    C7 P1 C13 C14 . . . . -116.34(17) ?
    C1 P1 C13 C14 . . . . 136.33(17) ?
    Cr1 P1 C13 C14 . . . . 10.10(19) ?
    C7 P1 C13 C18 . . . . 65.34(16) ?
    C1 P1 C13 C18 . . . . -41.99(16) ?
    Cr1 P1 C13 C18 . . . . -168.22(13) ?
    C18 C13 C14 C15 . . . . 1.3(3) ?
    P1 C13 C14 C15 . . . . -177.03(17) ?
    C13 C14 C15 F3 . . . . -179.9(2) ?
    C13 C14 C15 C16 . . . . -0.8(4) ?
    F3 C15 C16 C17 . . . . 178.7(2) ?
    C14 C15 C16 C17 . . . . -0.3(4) ?
    C15 C16 C17 F3X . . . . 175.5(5) ?
    C15 C16 C17 C18 . . . . 1.0(4) ?
    F3X C17 C18 C13 . . . . -173.1(7) ?
    C16 C17 C18 C13 . . . . -0.5(3) ?
    C14 C13 C18 C17 . . . . -0.7(3) ?
    P1 C13 C18 C17 . . . . 177.71(17) ?
    C31 P2 C19 C20 . . . . -114.30(18) ?
    C25 P2 C19 C20 . . . . 138.73(18) ?
    Cr1 P2 C19 C20 . . . . 10.8(2) ?
    C31 P2 C19 C24 . . . . 66.35(18) ?
    C25 P2 C19 C24 . . . . -40.62(18) ?
    Cr1 P2 C19 C24 . . . . -168.57(14) ?
    C24 C19 C20 C21 . . . . 0.3(3) ?
    P2 C19 C20 C21 . . . . -179.09(19) ?
    C19 C20 C21 F4 . . . . -173.8(3) ?
    C19 C20 C21 C22 . . . . 0.3(4) ?
    F4 C21 C22 C23 . . . . 173.7(3) ?
    C20 C21 C22 C23 . . . . -0.9(4) ?
    C21 C22 C23 C24 . . . . 1.0(4) ?
    C21 C22 C23 F4X . . . . 177.3(3) ?
    C22 C23 C24 C19 . . . . -0.5(4) ?
    F4X C23 C24 C19 . . . . -176.3(3) ?
    C20 C19 C24 C23 . . . . -0.2(3) ?
    P2 C19 C24 C23 . . . . 179.17(17) ?
    C31 P2 C25 C26 . . . . 177.34(14) ?
    C19 P2 C25 C26 . . . . -78.29(15) ?
    Cr1 P2 C25 C26 . . . . 51.49(15) ?
    C31 P2 C25 C30 . . . . -4.31(19) ?
    C19 P2 C25 C30 . . . . 100.06(17) ?
    Cr1 P2 C25 C30 . . . . -130.16(15) ?
    C30 C25 C26 C27 . . . . 1.4(3) ?
    P2 C25 C26 C27 . . . . 179.82(15) ?
    C25 C26 C27 F5 . . . . -172.4(2) ?
    C25 C26 C27 C28 . . . . 0.8(3) ?
    F5 C27 C28 C29 . . . . 170.7(2) ?
    C26 C27 C28 C29 . . . . -2.1(3) ?
    C27 C28 C29 F5X . . . . -170.5(2) ?
    C27 C28 C29 C30 . . . . 1.1(3) ?
    F5X C29 C30 C25 . . . . 172.8(2) ?
    C28 C29 C30 C25 . . . . 1.0(3) ?
    C26 C25 C30 C29 . . . . -2.2(3) ?
    P2 C25 C30 C29 . . . . 179.47(16) ?
    C25 P2 C31 C36 . . . . 132.33(16) ?
    C19 P2 C31 C36 . . . . 29.60(18) ?
    Cr1 P2 C31 C36 . . . . -99.61(16) ?
    C25 P2 C31 C32 . . . . -54.22(17) ?
    C19 P2 C31 C32 . . . . -156.94(16) ?
    Cr1 P2 C31 C32 . . . . 73.85(16) ?
    C36 C31 C32 C33 . . . . -1.5(3) ?
    P2 C31 C32 C33 . . . . -175.10(15) ?
    C31 C32 C33 F6 . . . . -178.06(17) ?
    C31 C32 C33 C34 . . . . 1.7(3) ?
    F6 C33 C34 C35 . . . . 179.32(19) ?
    C32 C33 C34 C35 . . . . -0.5(3) ?
    C33 C34 C35 C36 . . . . -1.0(3) ?
    C33 C34 C35 F6X . . . . -175.0(12) ?
    C34 C35 C36 C31 . . . . 1.1(3) ?
    F6X C35 C36 C31 . . . . 173.3(16) ?
    C32 C31 C36 C35 . . . . 0.2(3) ?
    P2 C31 C36 C35 . . . . 173.69(16) ?
loop_
    _geom_hbond_atom_site_label_D
    _geom_hbond_atom_site_label_H
    _geom_hbond_atom_site_label_A
    _geom_hbond_site_symmetry_A
    _geom_hbond_distance_DH
    _geom_hbond_distance_HA
    _geom_hbond_distance_DA
    _geom_hbond_angle_DHA
    _geom_hbond_publ_flag
    C2 H2A O2 4_566 0.95 2.52 3.105(2) 120 yes
    C4 H4A F1 3_666 0.95 2.41 3.292(2) 153 yes
    C10 H10A F4 3_655 0.95 2.53 3.271(3) 135 yes
    C28 H28A F5 3_565 0.95 2.33 3.069(3) 135 yes
    C34 H34A F3 3_556 0.95 2.32 3.191(3) 153 yes
data_global
_journal_date_recd_electronic     2011-10-10
_journal_date_accepted     2011-10-28
_journal_name_full     'Acta Crystallographica, Section E'
_journal_year     2011
_journal_volume     67
_journal_issue     12
_journal_page_first     m1652
_journal_page_last     m1653
_journal_paper_category     QM
_journal_coeditor_code     IS2790
_publ_contact_author_name     'Hoong-Kun Fun'
_publ_contact_author_address
;
X-ray Crystallography Unit
School of Physics
Universiti Sains Malaysia
11800 USM, Penang
Malaysia
;
_publ_contact_author_email     'hkfun@usm.my'
_publ_contact_author_fax     '604 6579150'
_publ_contact_author_phone     '604 6533652'
_publ_section_title
;
<i>trans</i>-Tetracarbonylbis[tris(3-fluorophenyl)phosphane]chromium(0)
;
loop_
    _publ_author_name
    _publ_author_footnote
    _publ_author_address
    'M. N. Norlidah'
;
Thomson Reuters ResearcherID: D-6198-2011.
;
;
Faculty of Industrial Science and Technology
Universiti Malaysia Pahang
Gambang 26300, Pahang
Malaysia
;
    'M. Y. Yazid' .
;
Faculty of Industrial Science and Technology
Universiti Malaysia Pahang
Gambang 26300, Pahang
Malaysia
;
    'Shawkataly, Omar bin'
;
Additional correspondence author, e-mail: omarsa@usm.my.
Thomson Reuters ResearcherID: B-6034-2009.
;
;
Chemical Sciences Programme,
School of Distance Education,
Universiti Sains Malaysia,
11800 USM, Penang
Malaysia
;
    'Rosli, Mohd Mustaqim' .
;
X-ray Crystallography Unit
School of Physics
Universiti Sains Malaysia
11800 USM, Penang
Malaysia
;
    'Fun, Hoong-Kun'
;
Thomson Reuters ResearcherID: A-3561-2009.
;
;
X-ray Crystallography Unit
School of Physics
Universiti Sains Malaysia
11800 USM, Penang
Malaysia
;
