# Supplementary material for: trans-Tetra­carbonyl­bis­[tris­(3-fluoro­phen­yl)phosphane]chromium(0)
Source: Acta Crystallogr Sect E Struct Rep Online. 2011 Nov 2;67(Pt 12):m1652–3. doi: 10.1107/S1600536811045284 (PMC3238589; doi:10.1107/S1600536811045284)
Supplement: Supplementary file 2 [file e-67-m1652-Isup2.hkl]

# 
# h,k,l, Fc-squared, Fo-squared, sigma(Fo-squared) and status flag 
# 
data_I
_shelx_title ' z1_0m in P2(1)/c (100K)' 
_shelx_refln_list_code          4 
_shelx_F_calc_maximum      324.43 
_exptl_crystal_F_000      1616.00 
_reflns_d_resolution_high  0.6357 
 
loop_ 
 _symmetry_equiv_pos_as_xyz 
 'x, y, z' 
 '-x, y+1/2, -z+1/2' 
 '-x, -y, -z' 
 'x, -y-1/2, z-1/2' 
 
_cell_length_a    12.1675 
_cell_length_b    18.5362 
_cell_length_c    15.4084 
_cell_angle_alpha  90.000 
_cell_angle_beta   90.448 
_cell_angle_gamma  90.000 
 
_shelx_F_squared_multiplier     1.000 
 
loop_ 
 _refln_index_h 
 _refln_index_k 
 _refln_index_l 
 _refln_F_squared_calc 
 _refln_F_squared_meas 
 _refln_F_squared_sigma 
 _refln_observed_status 
   1   0   0        2.65       -1.18      1.18 o 
   2   0   0    12372.26    13260.99    218.63 o 
   3   0   0      222.06      233.51     13.05 o 
   4   0   0     1044.70     1380.91     19.53 o 
   5   0   0     1293.37     1044.22     17.81 o 
   6   0   0    13172.46    12908.66    130.21 o 
   7   0   0        4.12       15.81      4.24 o 
   8   0   0      316.17      311.80     10.62 o 
   9   0   0        3.32        6.77      4.44 o 
  10   0   0    10583.07    11159.59    116.14 o 
  11   0   0      889.10      939.28     25.46 o 
  12   0   0     5169.43     5182.26     73.75 o 
  13   0   0      771.17      864.74     34.41 o 
  14   0   0        4.36       10.60     20.66 o 
  15   0   0       33.51        9.57     16.00 o 
  16   0   0     2049.96     1743.35     80.24 o 
  17   0   0      645.75      445.10     50.89 o 
  18   0   0      326.08      437.06     53.32 o 
  19   0   0        8.89       44.41     33.72 o 
   1   1   0    18343.65    18957.68    245.38 o 
   2   1   0      527.73      533.90      9.24 o 
   3   1   0    17077.32    18417.47    177.75 o 
   4   1   0       46.20       30.34      2.93 o 
   5   1   0    17828.99    18275.14    126.65 o 
   6   1   0      823.34      892.52     11.96 o 
   7   1   0     6261.42     5650.81     37.96 o 
   8   1   0        7.91       16.39      3.20 o 
   9   1   0       97.42      109.64      5.51 o 
  10   1   0      949.75      954.80     17.36 o 
  11   1   0     2938.39     2823.20     32.64 o 
  12   1   0     1488.21     1410.53     23.47 o 
  13   1   0      666.58      634.96     20.74 o 
  14   1   0       44.42       37.16     11.61 o 
  15   1   0        4.93        2.29     16.31 o 
  16   1   0      574.66      604.51     47.33 o 
  17   1   0      911.12     1000.65     74.49 o 
  18   1   0      392.04      451.61     37.56 o 
  19   1   0       80.12       88.86     25.31 o 
   0   2   0    63994.33    60455.62   1039.20 o 
   1   2   0      121.07      103.98      8.96 o 
   2   2   0      110.35      108.82      7.06 o 
   3   2   0      599.09      570.86     10.67 o 
   4   2   0     2765.05     3000.43     27.79 o 
   5   2   0      496.23      427.73      7.86 o 
   6   2   0     2849.83     2728.50     23.19 o 
   7   2   0      134.42      102.17      4.97 o 
   8   2   0      897.89      969.47     12.78 o 
   9   2   0       55.46       49.98      5.60 o 
  10   2   0     2100.27     2036.81     25.29 o 
  11   2   0      759.95      808.06     18.62 o 
  12   2   0     2552.57     2387.02     35.46 o 
  13   2   0        0.45        7.47      7.85 o 
  14   2   0       81.78       70.66     11.40 o 
  15   2   0        5.98      -11.27     15.35 o 
  16   2   0      526.23      522.82     37.94 o 
  17   2   0      638.72      570.08     90.48 o 
  18   2   0      256.95      246.16     30.68 o 
  19   2   0        0.63        8.64     21.88 o 
   1   3   0    15194.26    15807.32    193.16 o 
   2   3   0      373.39      397.67     14.24 o 
   3   3   0      380.46      419.84      9.87 o 
   4   3   0       60.08       45.34      4.23 o 
   5   3   0      586.17      412.14      9.91 o 
   6   3   0       38.28       91.18      5.60 o 
   7   3   0       14.34       37.99      4.38 o 
   8   3   0        9.41        8.66      3.38 o 
   9   3   0       82.09      100.79      6.47 o 
  10   3   0      109.05      153.19      9.47 o 
  11   3   0     4452.46     4344.81     43.31 o 
  12   3   0      446.17      438.12     17.70 o 
  13   3   0       15.24        2.33      8.50 o 
  14   3   0        0.29       -2.75      8.62 o 
  15   3   0        1.82       -0.15     15.38 o 
  16   3   0      123.21      136.20     24.40 o 
  17   3   0      452.23      504.70     38.15 o 
  18   3   0        6.38      -15.98     19.40 o 
   0   4   0    30374.12    30918.35    527.62 o 
   1   4   0        6.28       -4.15      4.15 o 
   2   4   0    18290.80    19333.83    165.64 o 
   3   4   0      397.41      474.21      9.81 o 
   4   4   0      295.69      345.31      9.09 o 
   5   4   0      790.42      655.16     12.05 o 
   6   4   0      193.60      409.77      9.49 o 
   7   4   0       14.68       25.08      4.45 o 
   8   4   0      572.07      667.58     11.99 o 
   9   4   0       74.59       51.37      5.57 o 
  10   4   0      468.06      437.76     14.49 o 
  11   4   0      402.75      372.02     15.91 o 
  12   4   0     1596.81     1500.48     37.51 o 
  13   4   0        8.73        0.93      8.30 o 
  14   4   0        0.37        8.75      8.96 o 
  15   4   0        0.46       -2.98     10.81 o 
  16   4   0       46.10       70.06     25.81 o 
  17   4   0      203.44      265.73     30.59 o 
  18   4   0       30.79       30.75     27.60 o 
   1   5   0    24867.57    24665.76    207.20 o 
   2   5   0       93.95       62.68      4.57 o 
   3   5   0      318.86      427.42     13.29 o 
   4   5   0        2.52        0.73      3.17 o 
   5   5   0      316.37      343.91      8.38 o 
   6   5   0        1.61        3.45      3.73 o 
   7   5   0      128.18       94.78      6.49 o 
   8   5   0      297.31      305.46      9.94 o 
   9   5   0       87.26      132.02      7.70 o 
  10   5   0       89.90       94.22     10.68 o 
  11   5   0       68.72       71.69     13.33 o 
  12   5   0      469.05      536.39     19.08 o 
  13   5   0      614.71      593.82     22.71 o 
  14   5   0        5.23       -7.47      8.85 o 
  15   5   0       30.92       37.00     11.22 o 
  16   5   0        9.68      -10.88     17.02 o 
  17   5   0       83.66       83.16     23.97 o 
  18   5   0        3.81       14.97     21.58 o 
   0   6   0     6722.13     6476.52     76.42 o 
   1   6   0      367.77      330.17      9.06 o 
   2   6   0     1922.51     2301.04     24.24 o 
   3   6   0      689.21      639.14     11.53 o 
   4   6   0        0.17        0.53      3.35 o 
   5   6   0        0.83        1.67      3.22 o 
   6   6   0       70.14       87.47      5.59 o 
   7   6   0        1.48       -3.37      3.37 o 
   8   6   0     1573.69     1485.12     20.34 o 
   9   6   0      114.35       97.17      7.32 o 
  10   6   0       85.60      104.25     10.21 o 
  11   6   0      162.88      167.00     12.46 o 
  12   6   0      141.62      148.18     12.73 o 
  13   6   0      237.46      242.17     15.86 o 
  14   6   0       57.07       47.57     10.92 o 
  15   6   0        4.72        0.24     10.42 o 
  16   6   0        9.32       14.07     14.87 o 
  17   6   0       26.95       47.25     20.28 o 
  18   6   0       20.26        7.70     31.95 o 
   1   7   0       11.65       43.12      4.79 o 
   2   7   0      169.59      128.54      7.17 o 
   3   7   0      769.02      762.44     11.68 o 
   4   7   0        2.90        0.40      3.53 o 
   5   7   0     2442.92     2550.02     23.78 o 
   6   7   0      194.45      174.48      7.28 o 
   7   7   0       89.53      101.51      6.53 o 
   8   7   0      712.88      752.92     14.84 o 
   9   7   0     1115.84     1055.06     18.33 o 
  10   7   0        1.54       -3.37      6.99 o 
  11   7   0     1673.16     1689.48     30.66 o 
  12   7   0      261.25      259.32     20.72 o 
  13   7   0        5.63       -0.90      8.69 o 
  14   7   0        3.71       -9.05      9.05 o 
  15   7   0        0.34        0.13     10.62 o 
  16   7   0        0.02        4.94     14.63 o 
  17   7   0        5.41       19.52     19.55 o 
  18   7   0        3.53       24.68     22.68 o 
   0   8   0    35842.69    36875.34    359.25 o 
   1   8   0       20.86       25.82      4.01 o 
   2   8   0     6746.17     7945.24     61.05 o 
   3   8   0      101.50       67.47      4.74 o 
   4   8   0       14.78       -0.69      3.50 o 
   5   8   0      607.62      656.62     11.33 o 
   6   8   0     6011.69     6123.29     47.17 o 
   7   8   0      182.90      195.01      8.50 o 
   8   8   0      759.22      853.84     18.79 o 
   9   8   0      162.35      188.34      9.72 o 
  10   8   0      116.18      100.06     10.37 o 
  11   8   0        0.89       14.07      8.20 o 
  12   8   0      814.96      762.93     25.14 o 
  13   8   0        0.08       -6.63      9.11 o 
  14   8   0       28.90       21.63     12.53 o 
  15   8   0        1.06        9.54     10.85 o 
  16   8   0      125.97      150.31     19.12 o 
  17   8   0      264.48      340.36     30.08 o 
  18   8   0       17.71       13.97     34.89 o 
   1   9   0      358.12      352.70      8.66 o 
   2   9   0       13.04        3.98      3.57 o 
   3   9   0      606.00      668.81     11.48 o 
   4   9   0      697.90      582.83     11.00 o 
   5   9   0     4021.90     3423.50     30.49 o 
   6   9   0      370.18      339.01     10.21 o 
   7   9   0     3125.78     3198.47     33.10 o 
   8   9   0      248.97      221.27     10.07 o 
   9   9   0      373.67      382.38     12.84 o 
  10   9   0        3.51        1.91      7.49 o 
  11   9   0        7.97        0.26      7.24 o 
  12   9   0      531.92      567.63     23.39 o 
  13   9   0      119.33      147.27     14.38 o 
  14   9   0       42.59       25.48     11.09 o 
  15   9   0      130.99      140.68     15.36 o 
  16   9   0       74.84       52.11     14.19 o 
  17   9   0      488.58      520.37     33.79 o 
  18   9   0       40.21      -18.75     27.28 o 
   0  10   0    21217.07    21678.33    199.87 o 
   1  10   0       55.19       60.62      5.20 o 
   2  10   0      116.91      123.48      6.65 o 
   3  10   0        1.69        2.66      3.79 o 
   4  10   0     1573.27     1359.17     17.14 o 
   5  10   0      504.53      562.34     13.73 o 
   6  10   0     2096.48     1844.60     22.72 o 
   7  10   0       65.69       77.34      7.21 o 
   8  10   0        2.13        1.04      5.21 o 
   9  10   0      352.53      362.76     12.98 o 
  10  10   0      167.10      165.26     12.13 o 
  11  10   0        2.68        7.19      8.16 o 
  12  10   0     2991.92     2981.14     47.64 o 
  13  10   0       60.36       36.86     11.54 o 
  14  10   0        3.35      -10.83     10.83 o 
  15  10   0        3.46        2.56     10.80 o 
  16  10   0      551.15      610.42     26.44 o 
  17  10   0      308.11      314.64     48.27 o 
   1  11   0     5559.77     4886.35     39.75 o 
   2  11   0      861.04      978.59     14.71 o 
   3  11   0      442.44      423.02     10.79 o 
   4  11   0      232.52      221.37      8.19 o 
   5  11   0     5911.35     5917.90     46.87 o 
   6  11   0        1.23        2.37      5.07 o 
   7  11   0      560.65      692.06     16.57 o 
   8  11   0      120.65      129.81      8.76 o 
   9  11   0     1571.22     1641.88     25.32 o 
  10  11   0        7.61        4.04      9.06 o 
  11  11   0      782.18      842.33     25.04 o 
  12  11   0      426.36      401.67     20.23 o 
  13  11   0       90.26       62.90     12.57 o 
  14  11   0        8.72       13.61     11.69 o 
  15  11   0       23.29       27.39     12.50 o 
  16  11   0      488.61      516.17     30.24 o 
  17  11   0      941.96      973.30     70.60 o 
   0  12   0     8891.71     7634.91     81.35 o 
   1  12   0      281.58      278.61      9.44 o 
   2  12   0    10614.14    10985.32     78.58 o 
   3  12   0      482.76      521.43     11.46 o 
   4  12   0     1176.57     1055.76     17.63 o 
   5  12   0       94.05       95.85      8.99 o 
   6  12   0     4643.18     4908.43     44.01 o 
   7  12   0       11.69        9.87      5.74 o 
   8  12   0      308.49      358.12     13.64 o 
   9  12   0       10.77        2.03      6.67 o 
  10  12   0      341.24      329.06     16.36 o 
  11  12   0      254.64      255.93     16.85 o 
  12  12   0     2406.96     2345.60     41.78 o 
  13  12   0      197.01      220.42     16.81 o 
  14  12   0       32.54       26.30     11.87 o 
  15  12   0        1.79        6.25     13.05 o 
  16  12   0      817.45      790.48     36.15 o 
  17  12   0      320.81      427.19     42.77 o 
   1  13   0     7075.66     7421.24     57.27 o 
   2  13   0       18.97        9.11      5.84 o 
   3  13   0       98.50      176.71     10.16 o 
   4  13   0      222.06      192.69     10.11 o 
   5  13   0     7670.15     7509.22     67.12 o 
   6  13   0      584.18      606.48     16.85 o 
   7  13   0     1450.21     1258.32     23.30 o 
   8  13   0       11.57       18.81      8.14 o 
   9  13   0        7.71        3.56      8.64 o 
  10  13   0        3.81        0.35      8.07 o 
  11  13   0     1747.31     1663.71     35.47 o 
  12  13   0      629.63      702.65     25.37 o 
  13  13   0      407.27      434.33     25.82 o 
  14  13   0       65.95      104.18     16.60 o 
  15  13   0       30.13        5.28     15.17 o 
  16  13   0      394.66      392.62     27.79 o 
  17  13   0      439.23      470.81     40.77 o 
   0  14   0     5061.19     5141.32     72.41 o 
   1  14   0       84.42      121.70      9.00 o 
   2  14   0      206.88      171.18     10.32 o 
   3  14   0       31.32       51.82      7.26 o 
   4  14   0      318.43      300.52     13.73 o 
   5  14   0      221.11      227.75     11.45 o 
   6  14   0     2564.05     2626.82     33.47 o 
   7  14   0       44.56       38.48      7.42 o 
   8  14   0      136.07      135.13     10.59 o 
   9  14   0       32.15       19.01      7.56 o 
  10  14   0       79.56       84.78     12.16 o 
  11  14   0      127.49      110.35     16.29 o 
  12  14   0      865.63     1018.73     35.60 o 
  13  14   0      146.28      146.62     19.51 o 
  14  14   0       98.24       93.87     27.66 o 
  15  14   0        6.33       -0.17     18.85 o 
  16  14   0      242.62      184.21     23.53 o 
   1  15   0     1600.17     1579.01     24.94 o 
   2  15   0       16.31       26.98      7.66 o 
   3  15   0      881.57      910.20     18.79 o 
   4  15   0      127.74      210.80     11.16 o 
   5  15   0     1010.58      941.88     19.07 o 
   6  15   0       68.17      100.05     11.41 o 
   7  15   0      304.52      448.57     15.41 o 
   8  15   0       82.26       79.91     10.69 o 
   9  15   0       50.74       25.17      8.99 o 
  10  15   0        3.15        6.39     13.51 o 
  11  15   0      174.43      178.42     19.11 o 
  12  15   0      176.05      155.53     19.33 o 
  13  15   0       67.22       55.69     16.78 o 
  14  15   0        9.34        6.08     15.83 o 
  15  15   0       27.04       22.53     17.29 o 
  16  15   0      101.82       64.20     21.73 o 
   0  16   0     3655.39     3193.62     54.20 o 
   1  16   0       66.32       82.75     11.39 o 
   2  16   0      306.93      248.53     12.26 o 
   3  16   0        1.38       -5.96      5.96 o 
   4  16   0     2798.42     3006.79     37.04 o 
   5  16   0       32.22       24.87      8.09 o 
   6  16   0        2.73       26.09     11.07 o 
   7  16   0       70.26       71.98     10.00 o 
   8  16   0      119.58       79.26     11.50 o 
   9  16   0        0.96       -7.90     10.17 o 
  10  16   0      494.26      478.86     26.68 o 
  11  16   0      140.82      128.25     21.17 o 
  12  16   0       76.11       62.17     15.63 o 
  13  16   0       15.83      -12.53     19.16 o 
  14  16   0       48.31       36.55     22.46 o 
  15  16   0       16.95       33.53     19.01 o 
   1  17   0     2288.13     2462.59     32.97 o 
   2  17   0      324.18      289.28     12.96 o 
   3  17   0        5.87       10.88      6.24 o 
   4  17   0       30.69       16.25      7.64 o 
   5  17   0      965.47      875.83     21.70 o 
   6  17   0        0.43       24.74      8.59 o 
   7  17   0        5.46       14.85      9.18 o 
   8  17   0        0.55       11.51      8.65 o 
   9  17   0       54.53       32.87     10.41 o 
  10  17   0        2.49       14.17     12.68 o 
  11  17   0      833.39      902.69     34.15 o 
  12  17   0        7.72        1.36     13.72 o 
  13  17   0        9.99        6.14     19.35 o 
  14  17   0      113.51       48.46     19.31 o 
  15  17   0       47.95       47.64     18.75 o 
   0  18   0     1194.88     1159.41     31.55 o 
   1  18   0      111.38      116.41      9.82 o 
   2  18   0      616.94      734.95     18.00 o 
   3  18   0        0.01       -5.35      8.28 o 
   4  18   0      246.79      203.37     13.36 o 
   5  18   0       27.65       35.08      7.99 o 
   6  18   0      179.42      159.31     13.07 o 
   7  18   0        1.95       -2.02      8.52 o 
   8  18   0      655.79      700.69     25.19 o 
   9  18   0        7.67        8.53     10.69 o 
  10  18   0      399.51      486.70     28.41 o 
  11  18   0      114.13      123.39     18.28 o 
  12  18   0      146.93      105.42     20.65 o 
  13  18   0        9.77      -15.45     15.45 o 
  14  18   0      118.10       77.09     21.70 o 
  15  18   0        9.97       21.06     25.45 o 
   1  19   0      246.63      220.37     13.14 o 
   2  19   0       39.72       54.46     10.68 o 
   3  19   0      563.57      516.75     31.70 o 
   4  19   0        0.89       -7.42      7.42 o 
   5  19   0      122.67      108.75     11.86 o 
   6  19   0        0.71       -4.43      8.00 o 
   7  19   0       98.99      180.70     14.23 o 
   8  19   0        1.18        1.05      9.66 o 
   9  19   0       21.40        5.81     10.93 o 
  10  19   0       60.79       75.19     15.94 o 
  11  19   0       58.35       45.70     22.61 o 
  12  19   0        7.94        7.63     16.67 o 
  13  19   0       41.92       51.25     18.52 o 
  14  19   0        1.15        5.11     18.24 o 
   0  20   0      614.36      738.63     27.60 o 
   1  20   0       36.63       26.75      9.18 o 
   2  20   0      431.54      412.90     18.38 o 
   3  20   0       43.41       67.32     10.28 o 
   4  20   0      187.70      141.20     12.39 o 
   5  20   0        0.14       -8.18      8.18 o 
   6  20   0       78.63       54.01     10.73 o 
   7  20   0        7.35       13.70      9.35 o 
   8  20   0      185.26      175.30     15.55 o 
   9  20   0       26.60        8.21     12.86 o 
  10  20   0       24.44       35.80     15.18 o 
  11  20   0        2.12       23.98     16.90 o 
  12  20   0       72.10       52.02     19.86 o 
  13  20   0        6.76        1.56     17.46 o 
   1  21   0       97.20       84.69     10.68 o 
   2  21   0        0.70       -7.40      7.40 o 
   3  21   0     1264.65     1340.04     27.92 o 
   4  21   0       12.18       11.22      9.07 o 
   5  21   0     1486.89     1492.01     34.27 o 
   6  21   0       77.58       68.94     10.87 o 
   7  21   0       13.09       18.33     10.60 o 
   8  21   0        0.00      -10.38     10.38 o 
   9  21   0      210.54      161.73     19.38 o 
  10  21   0        3.92       20.22     14.54 o 
  11  21   0      613.13      636.15     37.45 o 
  12  21   0       10.10       20.07     17.29 o 
  13  21   0        5.96       -0.60     17.73 o 
   0  22   0     3453.43     3315.37     75.59 o 
   1  22   0      113.15       85.69     13.28 o 
   2  22   0      759.65      780.28     22.40 o 
   3  22   0       20.89       31.09      9.97 o 
   4  22   0        2.52       -1.15      8.98 o 
   5  22   0       72.48       75.07     12.09 o 
   6  22   0      955.36      960.43     28.43 o 
   7  22   0       44.08       38.94     11.97 o 
   8  22   0       23.22        4.27     11.93 o 
   9  22   0       13.35        6.47     14.26 o 
  10  22   0      313.77      246.64     26.04 o 
  11  22   0       41.73       37.62     18.81 o 
  12  22   0       26.54        7.33     18.04 o 
   1  23   0      788.87      880.12     31.40 o 
   2  23   0        1.71        4.89     10.33 o 
   3  23   0      309.86      330.56     16.15 o 
   4  23   0       12.06       -8.99      8.99 o 
   5  23   0      514.40      507.47     21.67 o 
   6  23   0       94.10       87.62     13.09 o 
   7  23   0      527.55      492.34     27.34 o 
   8  23   0       10.13       -2.97     12.32 o 
   9  23   0      167.30      133.95     21.36 o 
  10  23   0       39.37       54.57     18.83 o 
  11  23   0      480.36      474.70     33.26 o 
   0  24   0     3947.84     4160.75     90.99 o 
   1  24   0       11.34        6.85     12.38 o 
   2  24   0      300.20      295.74     19.91 o 
   3  24   0        5.81        7.96     10.70 o 
   4  24   0      421.68      413.05     23.85 o 
   5  24   0       50.90       65.20     11.87 o 
   6  24   0      632.16      590.62     23.70 o 
   7  24   0        7.63       -1.76     10.45 o 
   8  24   0       28.66       34.54     14.58 o 
   9  24   0        3.26      -14.76     14.76 o 
  10  24   0      250.70      286.61     27.44 o 
   1  25   0      460.90      397.08     23.02 o 
   2  25   0       19.09       25.44     12.02 o 
   3  25   0       18.69        6.89     11.82 o 
   4  25   0        7.01       14.59     11.88 o 
   5  25   0      723.04      700.47     34.01 o 
   6  25   0       70.07       43.12     13.58 o 
   7  25   0      404.17      431.45     34.34 o 
   8  25   0        0.87      -14.23     14.23 o 
   9  25   0        2.86      -11.09     15.32 o 
   0  26   0      515.95      523.90     41.11 o 
   1  26   0        6.62       21.76     12.71 o 
   2  26   0        1.88       -3.19     11.64 o 
   3  26   0        1.04        1.00     12.30 o 
   4  26   0      444.01      392.26     23.38 o 
   5  26   0      103.90      131.60     16.76 o 
   6  26   0      386.20      421.69     24.66 o 
   7  26   0        2.88        8.64     17.80 o 
   8  26   0        2.06        9.44     17.81 o 
   1  27   0      183.41      198.71     18.94 o 
   2  27   0       24.65       11.27     12.90 o 
   3  27   0       14.25       -1.19     12.87 o 
   4  27   0       23.77       30.34     14.14 o 
   5  27   0      202.04      144.81     20.09 o 
   6  27   0       15.54       20.34     17.71 o 
   7  27   0       35.37        5.26     17.82 o 
   0  28   0        9.74       12.99     18.27 o 
   1  28   0       81.03       71.85     15.47 o 
   2  28   0      454.05      441.64     25.81 o 
   3  28   0        1.09       21.53     13.69 o 
   4  28   0       24.78       19.46     13.82 o 
   5  28   0       36.35       30.92     14.18 o 
   1  29   0      406.13      368.62     25.48 o 
 -19   1   1       33.72       40.27     25.71 o 
 -18   1   1       31.26        6.08     26.62 o 
 -17   1   1       57.51       69.07     22.93 o 
 -16   1   1       31.82       37.09     22.19 o 
 -15   1   1        3.53       -3.04     14.94 o 
 -14   1   1       18.68       41.59     16.69 o 
 -13   1   1        2.55       13.43     10.14 o 
 -12   1   1        4.09       -5.69      6.63 o 
 -11   1   1      990.96      874.75     17.34 o 
 -10   1   1        2.96       -1.66      4.32 o 
  -9   1   1       54.75       45.34      4.37 o 
  -8   1   1       33.79       46.63      3.99 o 
  -7   1   1     4341.31     4676.90     34.86 o 
  -6   1   1       42.43       73.81      4.66 o 
  -5   1   1     4425.00     4298.58     35.02 o 
  -4   1   1     1176.32     1271.63     16.86 o 
  -3   1   1      890.90     1032.17     21.85 o 
  -2   1   1      188.39      179.36      9.73 o 
  -1   1   1      169.88      168.01      5.23 o 
   0   1   1       89.62       -5.45      5.45 o 
   1   1   1       25.31       43.78      5.36 o 
   2   1   1      409.50      318.06     12.17 o 
   3   1   1     8923.40     9025.16     84.53 o 
   4   1   1       59.61      117.29      4.25 o 
   5   1   1       57.25       85.98      3.96 o 
   6   1   1      302.36      273.74      6.35 o 
   7   1   1     4261.45     4765.10     34.67 o 
   8   1   1       23.46       15.20      3.01 o 
   9   1   1       31.09       73.70      5.50 o 
  10   1   1       58.11       77.51      7.67 o 
  11   1   1      116.09      116.90      9.61 o 
  12   1   1        3.34       -6.21      6.21 o 
  13   1   1      137.92       92.68      9.10 o 
  14   1   1      111.31       86.12     12.44 o 
  15   1   1       35.64       17.85     14.93 o 
  16   1   1        5.37      -16.65     16.65 o 
  17   1   1       11.80       25.12     20.77 o 
  18   1   1       10.09       11.17     20.38 o 
  19   1   1       89.82      106.32     29.01 o 
 -19   2   1        0.11        6.70     22.55 o 
 -18   2   1      183.45      213.80     36.44 o 
 -17   2   1       85.35       89.97     24.52 o 
 -16   2   1      280.16      309.81     31.62 o 
 -15   2   1        9.99       35.82     17.70 o 
 -14   2   1       44.85       34.07     13.92 o 
 -13   2   1      120.97      103.78     13.87 o 
 -12   2   1       80.37       94.38     10.40 o 
 -11   2   1      264.29      224.09     12.46 o 
 -10   2   1     2120.00     2007.21     22.65 o 
  -9   2   1        7.60        3.50      3.36 o 
  -8   2   1     1443.51     1581.81     17.00 o 
  -7   2   1        0.08       10.04      3.12 o 
  -6   2   1      270.03      427.48      8.68 o 
  -5   2   1       60.92       81.06      4.34 o 
  -4   2   1     7009.94     7339.84     63.25 o 
  -3   2   1        5.71       10.38      3.46 o 
  -2   2   1    14359.38    15019.25    179.13 o 
  -1   2   1      194.63      162.32      6.49 o 
   0   2   1    13816.91    14355.86    247.97 o 
   1   2   1       81.60       78.77      9.21 o 
   2   2   1    12241.20    12465.99    220.75 o 
   3   2   1        2.18        7.33      3.86 o 
   4   2   1     5022.54     5080.44     43.06 o 
   5   2   1       10.16       19.56      3.18 o 
   6   2   1     4490.58     4098.08     35.03 o 
   7   2   1     1526.32     1506.42     17.01 o 
   8   2   1      420.51      566.82     11.50 o 
   9   2   1       21.10       38.77      4.38 o 
  10   2   1     1797.69     1776.87     23.29 o 
  11   2   1       56.89       36.01      7.06 o 
  12   2   1        3.57       -6.91      7.93 o 
  13   2   1       36.02       34.65      9.20 o 
  14   2   1       18.68       36.94      9.72 o 
  15   2   1       26.90       26.83     13.37 o 
  16   2   1      234.02      193.76     26.60 o 
  17   2   1       11.99       12.63     19.54 o 
  18   2   1        0.57       -2.62     18.61 o 
  19   2   1      193.47      117.33     45.60 o 
 -18   3   1       33.29       34.75     23.18 o 
 -17   3   1      129.41      162.27     27.40 o 
 -16   3   1      123.94      240.98     35.65 o 
 -15   3   1       30.88        9.28     15.15 o 
 -14   3   1        0.68       -7.64     12.95 o 
 -13   3   1       35.81       44.12      8.48 o 
 -12   3   1       83.19       90.46     11.17 o 
 -11   3   1     3494.05     3438.99     42.51 o 
 -10   3   1      317.73      364.67     11.39 o 
  -9   3   1      716.43      574.43     11.08 o 
  -8   3   1       78.39       79.58      5.61 o 
  -7   3   1     9073.81     9236.44     66.03 o 
  -6   3   1       87.18      144.71      5.93 o 
  -5   3   1     5491.75     6909.36     53.62 o 
  -4   3   1       19.79       11.13      3.28 o 
  -3   3   1    14379.88    15218.15    122.53 o 
  -2   3   1      198.31      178.09      8.27 o 
  -1   3   1    11204.76    11607.54    166.90 o 
   0   3   1      243.99      228.79      9.02 o 
   1   3   1     6488.47     6894.48    101.53 o 
   2   3   1       23.60       29.85      5.57 o 
   3   3   1     7743.42     7342.27     71.32 o 
   4   3   1      150.78       92.79      4.99 o 
   5   3   1     2590.91     2405.25     24.28 o 
   6   3   1      301.50      333.10      8.38 o 
   7   3   1        1.88        6.43      2.97 o 
   8   3   1      947.96      902.75     13.74 o 
   9   3   1      459.22      470.94     11.72 o 
  10   3   1      283.68      298.74     11.73 o 
  11   3   1      300.60      335.81     13.96 o 
  12   3   1        4.78       -5.82      5.82 o 
  13   3   1       44.80       28.86      8.61 o 
  14   3   1        3.71        6.87      9.33 o 
  15   3   1       77.05       77.45     13.48 o 
  16   3   1      160.67       91.64     22.14 o 
  17   3   1       76.46       77.42     25.35 o 
  18   3   1       39.70       51.15     22.59 o 
 -18   4   1      486.46      538.67     41.46 o 
 -17   4   1        3.40      -17.90     17.90 o 
 -16   4   1      187.86      197.13     24.65 o 
 -15   4   1        0.97       -5.11     14.84 o 
 -14   4   1        0.65        8.98     10.72 o 
 -13   4   1      221.63      221.76     14.78 o 
 -12   4   1      798.84      796.16     26.85 o 
 -11   4   1      458.86      434.47     17.84 o 
 -10   4   1      336.94      364.94     16.90 o 
  -9   4   1       97.19      105.08      6.33 o 
  -8   4   1      658.38      657.73     12.86 o 
  -7   4   1     1142.01     1207.32     17.22 o 
  -6   4   1     3815.28     3648.99     33.58 o 
  -5   4   1      204.34      181.81      7.39 o 
  -4   4   1       57.57       77.20      5.18 o 
  -3   4   1      128.42      120.31      5.81 o 
  -2   4   1     4826.50     5467.03     52.40 o 
  -1   4   1       38.41       28.90     11.70 o 
   0   4   1    24628.56    24620.31    266.23 o 
   1   4   1       28.11       39.36      6.04 o 
   2   4   1        3.68        7.03      4.51 o 
   3   4   1      557.77      643.89     15.97 o 
   4   4   1     7490.74     7728.50     61.41 o 
   5   4   1     1171.39     1203.92     15.07 o 
   6   4   1     2368.16     2239.96     24.23 o 
   7   4   1      364.86      412.73     10.09 o 
   8   4   1     2792.93     2880.30     28.83 o 
   9   4   1      102.06      109.90      6.82 o 
  10   4   1     1917.03     1873.28     27.64 o 
  11   4   1       34.11       22.79      7.03 o 
  12   4   1      416.99      440.78     17.77 o 
  13   4   1       69.09       65.76     10.13 o 
  14   4   1       12.93       20.98      9.57 o 
  15   4   1       10.13       -9.93      9.93 o 
  16   4   1      246.49      214.09     23.95 o 
  17   4   1      108.20       83.77     37.39 o 
  18   4   1      175.28      191.24     29.95 o 
 -18   5   1      119.99       88.59     24.46 o 
 -17   5   1      132.37      150.18     24.31 o 
 -16   5   1      261.18      254.34     27.24 o 
 -15   5   1       85.17      107.59     21.73 o 
 -14   5   1       25.85        8.80      9.18 o 
 -13   5   1      251.15      206.36     14.82 o 
 -12   5   1       34.17       59.34      9.88 o 
 -11   5   1     3592.97     3634.29     47.11 o 
 -10   5   1      112.26      114.27     10.14 o 
  -9   5   1      961.14     1080.88     18.18 o 
  -8   5   1      130.40      148.38      7.79 o 
  -7   5   1     6385.00     6019.92     49.26 o 
  -6   5   1      235.58      238.95      8.51 o 
  -5   5   1     3509.94     3689.86     34.77 o 
  -4   5   1       81.45      108.73      6.39 o 
  -3   5   1     6019.46     6160.57     98.71 o 
  -2   5   1      220.37      238.62      9.30 o 
  -1   5   1      650.57      488.84     11.44 o 
   0   5   1       40.37       12.48      4.51 o 
   1   5   1    20300.52    20925.93    190.83 o 
   2   5   1      153.73      157.13      7.28 o 
   3   5   1     2178.25     2528.42     25.78 o 
   4   5   1     1147.65     1124.51     14.75 o 
   5   5   1    13571.19    13189.56     89.05 o 
   6   5   1      594.54      507.87     13.53 o 
   7   5   1       61.17      164.36      7.75 o 
   8   5   1       37.93       48.13      6.36 o 
   9   5   1      125.38      131.52      7.51 o 
  10   5   1     1773.12     1827.04     33.66 o 
  11   5   1     1797.97     1787.88     31.10 o 
  12   5   1      125.00      128.58     11.55 o 
  13   5   1       42.77       41.11     10.91 o 
  14   5   1      117.01      102.86     12.84 o 
  15   5   1        0.95       13.98     11.05 o 
  16   5   1      384.53      406.72     25.10 o 
  17   5   1      258.37      253.84     44.24 o 
  18   5   1      289.54      257.66     32.98 o 
 -18   6   1      558.24      700.50     41.43 o 
 -17   6   1      179.20      204.21     27.59 o 
 -16   6   1      868.36      840.07     42.21 o 
 -15   6   1        8.36        9.50     13.62 o 
 -14   6   1       12.34        8.99      9.69 o 
 -13   6   1       46.76       44.10     11.45 o 
 -12   6   1     2222.64     2316.21     40.36 o 
 -11   6   1      651.14      687.52     20.88 o 
 -10   6   1      321.85      315.68     15.12 o 
  -9   6   1       23.20       17.64      5.31 o 
  -8   6   1       58.45       60.36      5.85 o 
  -7   6   1       80.26       47.34      5.28 o 
  -6   6   1    28113.85    27341.71    170.71 o 
  -5   6   1      753.04      709.81     11.81 o 
  -4   6   1       23.86       14.97      4.93 o 
  -3   6   1      246.37      208.35      8.89 o 
  -2   6   1    16314.42    17426.65    145.90 o 
  -1   6   1      259.13      234.13      7.80 o 
   0   6   1    46980.25    48863.74    405.81 o 
   1   6   1      349.42      323.20      8.16 o 
   2   6   1     2974.84     2965.11     27.46 o 
   3   6   1      352.78      275.00      7.95 o 
   4   6   1     4069.61     3585.48     30.70 o 
   5   6   1     1010.79      861.68     12.57 o 
   6   6   1     4006.56     3748.87     34.67 o 
   7   6   1      320.54      345.09     10.24 o 
   8   6   1        3.66       11.71      4.05 o 
   9   6   1      391.80      369.66     13.90 o 
  10   6   1     7930.26     7731.96     77.94 o 
  11   6   1      639.97      675.83     19.81 o 
  12   6   1      706.44      710.34     21.42 o 
  13   6   1      419.50      406.55     18.27 o 
  14   6   1       32.79       48.49     10.72 o 
  15   6   1       23.08       15.60     11.05 o 
  16   6   1      602.03      688.75     29.26 o 
  17   6   1      241.86      195.35     28.35 o 
  18   6   1      103.46       89.99     34.54 o 
 -18   7   1      329.62      310.76     30.49 o 
 -17   7   1      482.08      459.23     34.38 o 
 -16   7   1      141.97      123.91     23.07 o 
 -15   7   1       14.94       -2.46     14.09 o 
 -14   7   1        9.12       18.46     10.06 o 
 -13   7   1      846.52      845.43     26.67 o 
 -12   7   1      942.38      917.35     26.18 o 
 -11   7   1     2869.31     2848.23     44.28 o 
 -10   7   1      145.09      116.65     11.68 o 
  -9   7   1      669.07      633.89     14.86 o 
  -8   7   1       62.69       81.16      6.72 o 
  -7   7   1     3662.15     3088.04     29.27 o 
  -6   7   1        3.89       24.20      4.37 o 
  -5   7   1     5735.99     5513.20     41.94 o 
  -4   7   1       70.91      106.66      5.37 o 
  -3   7   1       48.62       56.88      5.10 o 
  -2   7   1      133.42      122.96      6.18 o 
  -1   7   1      471.26      372.84     10.45 o 
   0   7   1      141.89      148.88      7.14 o 
   1   7   1    42271.64    43742.18    325.98 o 
   2   7   1       24.12       22.44      4.22 o 
   3   7   1     9038.30     9105.29     65.67 o 
   4   7   1        5.55       15.17      3.75 o 
   5   7   1    13966.01    12892.61     95.61 o 
   6   7   1     1288.71     1243.22     17.02 o 
   7   7   1     3307.34     2914.11     28.53 o 
   8   7   1       88.03      106.33      7.13 o 
   9   7   1      935.30      860.87     22.73 o 
  10   7   1     1711.26     1644.87     29.03 o 
  11   7   1     2079.37     2090.45     34.23 o 
  12   7   1      151.03      158.90     12.96 o 
  13   7   1      279.88      319.04     17.76 o 
  14   7   1        4.76       14.20      9.57 o 
  15   7   1      151.18      157.36     15.83 o 
  16   7   1      472.24      531.06     24.85 o 
  17   7   1      759.96      689.96     39.68 o 
  18   7   1       73.62      100.78     25.66 o 
 -18   8   1      189.90      210.70     27.78 o 
 -17   8   1      290.61      343.98     30.78 o 
 -16   8   1      742.67      693.72     44.65 o 
 -15   8   1        4.37       -7.15     10.94 o 
 -14   8   1       26.88       49.51     11.48 o 
 -13   8   1       85.55       89.09     16.21 o 
 -12   8   1     5036.27     5141.92     66.91 o 
 -11   8   1      488.04      483.13     22.15 o 
 -10   8   1      138.10      167.58     12.26 o 
  -9   8   1       96.42       95.67      7.89 o 
  -8   8   1      707.93      643.96     14.68 o 
  -7   8   1       41.60       24.57      5.20 o 
  -6   8   1     8126.58     8492.67     61.44 o 
  -5   8   1      158.12      176.24      6.95 o 
  -4   8   1     4450.76     5436.43     42.90 o 
  -3   8   1        0.17        7.35      3.52 o 
  -2   8   1    13896.05    13623.20     91.13 o 
  -1   8   1      103.32      102.67      5.89 o 
   0   8   1    12813.59    10930.05     88.13 o 
   1   8   1      152.36      206.73      6.97 o 
   2   8   1     2586.61     2461.84     23.84 o 
   3   8   1      104.55       99.61      5.27 o 
   4   8   1     2176.29     2096.16     20.56 o 
   5   8   1     2303.53     2194.28     22.70 o 
   6   8   1     7861.62     8219.72     61.15 o 
   7   8   1      229.63      238.76      8.97 o 
   8   8   1     5732.01     5516.39     48.38 o 
   9   8   1      381.07      389.43     14.59 o 
  10   8   1     4043.80     4081.50     50.06 o 
  11   8   1      710.96      765.79     23.91 o 
  12   8   1     1512.66     1411.54     29.45 o 
  13   8   1        4.09       -2.75      9.32 o 
  14   8   1       89.82       80.86     13.05 o 
  15   8   1      267.15      248.74     17.86 o 
  16   8   1      460.63      470.90     24.95 o 
  17   8   1      601.74      597.00     33.93 o 
  18   8   1        1.42       18.68     33.02 o 
 -18   9   1      231.65      253.20     31.22 o 
 -17   9   1      618.49      719.00     40.24 o 
 -16   9   1      115.70      121.32     22.06 o 
 -15   9   1       15.70       15.43     11.45 o 
 -14   9   1       13.41       10.26     10.22 o 
 -13   9   1      546.68      584.23     24.98 o 
 -12   9   1     1045.01     1023.11     32.70 o 
 -11   9   1      737.26      741.87     24.38 o 
 -10   9   1       16.08       23.52      8.56 o 
  -9   9   1     2896.06     3055.45     34.01 o 
  -8   9   1        3.10        6.35      5.83 o 
  -7   9   1     3536.82     3550.71     35.40 o 
  -6   9   1      655.34      643.73     12.77 o 
  -5   9   1     2870.24     3282.14     29.95 o 
  -4   9   1       66.45       48.28      5.05 o 
  -3   9   1       48.82       34.72      4.43 o 
  -2   9   1      204.11      196.92      7.03 o 
  -1   9   1    17741.52    16586.22    113.36 o 
   0   9   1      101.47       98.64      5.27 o 
   1   9   1    11751.21    11492.88     84.33 o 
   2   9   1      409.37      436.47      8.48 o 
   3   9   1       36.85      117.95      5.12 o 
   4   9   1      279.12      241.82      6.95 o 
   5   9   1    10559.86    10746.35     71.25 o 
   6   9   1      815.65      780.06     14.45 o 
   7   9   1      577.80      668.09     15.54 o 
   8   9   1     1480.51     1529.66     36.34 o 
   9   9   1       77.49       63.99      8.90 o 
  10   9   1       22.62       16.06      8.25 o 
  11   9   1      685.11      711.18     31.61 o 
  12   9   1      424.39      494.36     20.24 o 
  13   9   1       88.93       97.10     13.81 o 
  14   9   1       27.92       24.09     11.13 o 
  15   9   1      402.01      431.87     22.00 o 
  16   9   1      323.19      346.45     21.46 o 
  17   9   1      849.11      886.42     51.29 o 
  18   9   1       10.70       -5.60     20.58 o 
 -17  10   1      111.76       77.15     21.56 o 
 -16  10   1      158.28      168.28     22.29 o 
 -15  10   1       25.36       30.42     12.74 o 
 -14  10   1       23.59       22.99     11.48 o 
 -13  10   1       83.93       83.47     13.54 o 
 -12  10   1     1598.50     1582.96     34.27 o 
 -11  10   1      191.79      182.73     14.76 o 
 -10  10   1        1.52       -6.21      6.82 o 
  -9  10   1       21.52       35.26      7.06 o 
  -8  10   1      165.26      114.39      8.42 o 
  -7  10   1        5.39        8.91      5.23 o 
  -6  10   1     5060.53     4712.34     42.88 o 
  -5  10   1      177.05      229.68      8.29 o 
  -4  10   1       43.89       99.61      6.75 o 
  -3  10   1       27.26       54.36      5.27 o 
  -2  10   1      128.14      128.78      6.41 o 
  -1  10   1       28.65       40.21      5.42 o 
   0  10   1     1965.74     1915.23     21.92 o 
   1  10   1      114.30      182.65      7.66 o 
   2  10   1     3333.64     3956.74     32.45 o 
   3  10   1        2.23       -3.02      3.02 o 
   4  10   1     1433.75     1195.73     14.19 o 
   5  10   1      631.51      645.74     11.36 o 
   6  10   1     5562.02     4887.04     41.00 o 
   7  10   1      104.99      121.77      9.24 o 
   8  10   1      303.25      341.57     12.06 o 
   9  10   1     1375.78     1428.00     26.43 o 
  10  10   1        1.44       -2.07      7.31 o 
  11  10   1      343.38      346.02     16.88 o 
  12  10   1     1026.58     1113.36     26.11 o 
  13  10   1      248.20      257.56     17.23 o 
  14  10   1       54.26       31.73     12.31 o 
  15  10   1      144.15      102.54     14.55 o 
  16  10   1      172.89      193.21     21.57 o 
  17  10   1      367.16      399.93     33.88 o 
 -17  11   1      132.78      124.36     32.32 o 
 -16  11   1       15.03       25.30     17.07 o 
 -15  11   1      175.44      190.59     18.12 o 
 -14  11   1        0.53       -3.93     11.06 o 
 -13  11   1      121.33      115.20     16.72 o 
 -12  11   1       59.74       67.03     12.42 o 
 -11  11   1      824.18      877.86     26.02 o 
 -10  11   1       10.24        8.83      7.89 o 
  -9  11   1        2.04       16.61      7.96 o 
  -8  11   1        2.04        4.21      5.44 o 
  -7  11   1        8.81        4.76      5.64 o 
  -6  11   1      381.74      341.89     11.99 o 
  -5  11   1     1732.78     1348.98     18.02 o 
  -4  11   1       13.37       10.56      4.74 o 
  -3  11   1      883.50      847.56     14.30 o 
  -2  11   1      142.59      150.32      7.13 o 
  -1  11   1     7471.13     7877.73     58.24 o 
   0  11   1       16.64       15.32      4.37 o 
   1  11   1     3162.96     3092.66     27.39 o 
   2  11   1      342.25      386.61     10.31 o 
   3  11   1        4.43       10.65      3.94 o 
   4  11   1      222.58      163.48      6.97 o 
   5  11   1     1115.85     1066.06     17.60 o 
   6  11   1        1.55       -4.78      5.65 o 
   7  11   1      850.89      851.10     18.75 o 
   8  11   1       43.84       58.90      8.67 o 
   9  11   1     1338.09     1365.02     25.71 o 
  10  11   1       67.28       58.03      9.55 o 
  11  11   1     1400.66     1578.87     29.77 o 
  12  11   1      259.09      265.54     16.21 o 
  13  11   1        0.49        6.49      9.31 o 
  14  11   1      254.79      254.55     22.40 o 
  15  11   1       11.68      -13.10     13.10 o 
  16  11   1       25.10        0.13     14.92 o 
  17  11   1       40.46       38.83     18.24 o 
 -17  12   1        6.62       23.83     29.71 o 
 -16  12   1        0.28       16.81     14.85 o 
 -15  12   1      122.83      112.66     18.45 o 
 -14  12   1       97.17       78.22     14.30 o 
 -13  12   1        4.51        1.49     10.56 o 
 -12  12   1        1.16        8.99     11.44 o 
 -11  12   1      279.19      237.03     17.73 o 
 -10  12   1      566.14      629.12     22.21 o 
  -9  12   1       98.40       68.46      9.19 o 
  -8  12   1     1764.82     1929.23     30.24 o 
  -7  12   1      362.99      297.44     13.54 o 
  -6  12   1      226.83      270.85     11.32 o 
  -5  12   1      175.52      196.91      9.45 o 
  -4  12   1      123.94      113.78      9.88 o 
  -3  12   1        6.05       10.07      4.92 o 
  -2  12   1      914.51     1231.87     17.27 o 
  -1  12   1        2.57       -2.47      4.92 o 
   0  12   1     2461.40     2159.78     21.78 o 
   1  12   1        0.03        1.91      4.20 o 
   2  12   1     8823.29     9191.10     64.09 o 
   3  12   1       38.38       78.37      6.77 o 
   4  12   1     2278.99     2353.28     26.04 o 
   5  12   1        6.79       -5.31      5.31 o 
   6  12   1      134.20      122.75      9.89 o 
   7  12   1       23.45       24.00      6.62 o 
   8  12   1     1874.12     2028.05     28.74 o 
   9  12   1       13.84        3.52      6.83 o 
  10  12   1      248.99      267.84     16.47 o 
  11  12   1       12.61        7.48      9.61 o 
  12  12   1       60.50       75.69     13.87 o 
  13  12   1       47.34       53.74     13.58 o 
  14  12   1      366.27      396.30     27.60 o 
  15  12   1        6.44      -12.73     13.90 o 
  16  12   1        4.14       17.97     15.19 o 
  17  12   1        3.38       46.68     18.71 o 
 -17  13   1        0.09       -1.03     21.81 o 
 -16  13   1        6.14      -16.21     16.21 o 
 -15  13   1      241.38      227.27     19.50 o 
 -14  13   1       72.58       45.83     14.01 o 
 -13  13   1       72.50       74.12     14.72 o 
 -12  13   1       32.67       23.63     13.67 o 
 -11  13   1        4.54        3.41      9.87 o 
 -10  13   1      126.02      104.95     14.15 o 
  -9  13   1       67.61       47.23      8.88 o 
  -8  13   1      297.64      300.20     16.03 o 
  -7  13   1      289.86      255.68     13.02 o 
  -6  13   1      235.89      232.53     11.81 o 
  -5  13   1       46.65       41.69      6.37 o 
  -4  13   1       29.03       14.36      6.26 o 
  -3  13   1        6.10       13.60      5.77 o 
  -2  13   1       81.12       84.51      7.18 o 
  -1  13   1      202.83      222.78      9.07 o 
   0  13   1       89.38       97.73      6.38 o 
   1  13   1      113.14      183.12      7.32 o 
   2  13   1      234.08      213.57     10.61 o 
   3  13   1     4956.77     5514.09     49.98 o 
   4  13   1       88.56       82.02      8.42 o 
   5  13   1      164.78      144.95      9.59 o 
   6  13   1      147.54      190.04     14.82 o 
   7  13   1      174.28      122.30     10.28 o 
   8  13   1       83.65       82.35      9.97 o 
   9  13   1       89.11       76.93     11.12 o 
  10  13   1       97.39       79.11     11.85 o 
  11  13   1        1.74        9.45      9.68 o 
  12  13   1       10.65       -0.15     10.93 o 
  13  13   1      125.64      131.03     17.06 o 
  14  13   1      100.34       88.14     17.67 o 
  15  13   1        0.23       -3.81     14.89 o 
  16  13   1        3.40        3.51     15.31 o 
  17  13   1       82.27       80.00     18.43 o 
 -16  14   1       56.29       43.94     24.13 o 
 -15  14   1       60.17       45.72     17.05 o 
 -14  14   1      222.36      266.59     19.25 o 
 -13  14   1        0.52       -9.43     11.22 o 
 -12  14   1      502.79      463.71     23.92 o 
 -11  14   1       24.27       10.18     10.44 o 
 -10  14   1      269.31      234.11     23.45 o 
  -9  14   1        6.95       13.89      8.33 o 
  -8  14   1      222.58      188.45     12.34 o 
  -7  14   1        2.08       -0.73      7.61 o 
  -6  14   1     2900.36     3049.32     36.93 o 
  -5  14   1       16.13       18.62      6.26 o 
  -4  14   1       12.86        3.98      6.17 o 
  -3  14   1        0.31        2.73      5.85 o 
  -2  14   1      185.00      108.39      9.61 o 
  -1  14   1        2.74       10.18      8.16 o 
   0  14   1        2.24       -5.18      5.18 o 
   1  14   1       20.81       24.38      5.65 o 
   2  14   1      418.81      473.62     17.40 o 
   3  14   1      206.57      163.27     10.80 o 
   4  14   1      417.41      432.71     15.67 o 
   5  14   1      122.02      156.07     11.46 o 
   6  14   1     1040.34     1103.18     23.85 o 
   7  14   1        4.15       -6.92      6.92 o 
   8  14   1       59.03       26.03      8.72 o 
   9  14   1       19.56        7.02      9.13 o 
  10  14   1       85.55      112.98     13.70 o 
  11  14   1       34.48       17.96     11.36 o 
  12  14   1      172.33      163.74     20.35 o 
  13  14   1       56.45       42.75     16.44 o 
  14  14   1       86.92       92.62     17.80 o 
  15  14   1       16.94       37.37     15.87 o 
  16  14   1      162.04      154.60     22.76 o 
 -16  15   1        6.05        7.45     19.82 o 
 -15  15   1       96.06      101.16     21.33 o 
 -14  15   1       31.54       19.17     15.20 o 
 -13  15   1      104.03       86.15     16.97 o 
 -12  15   1       78.23       78.07     15.59 o 
 -11  15   1      497.18      472.40     22.91 o 
 -10  15   1        9.12        4.93      9.61 o 
  -9  15   1      194.10      175.17     13.67 o 
  -8  15   1       66.61       74.39     10.29 o 
  -7  15   1        0.88       -1.44      6.96 o 
  -6  15   1       18.13       20.16      8.63 o 
  -5  15   1      638.54      630.93     26.13 o 
  -4  15   1        0.01        8.87      8.48 o 
  -3  15   1     1872.75     1816.02     26.50 o 
  -2  15   1       44.52       41.09      8.01 o 
  -1  15   1      203.73      181.71     10.92 o 
   0  15   1        0.35        3.50      6.55 o 
   1  15   1      494.96      408.02     15.99 o 
   2  15   1      100.81      117.78     10.86 o 
   3  15   1     2353.93     2407.99     33.34 o 
   4  15   1       32.60       20.51      7.28 o 
   5  15   1     2559.36     2920.12     40.02 o 
   6  15   1       23.60        8.20      6.50 o 
   7  15   1       78.46       54.47      9.50 o 
   8  15   1       17.34       16.97      7.98 o 
   9  15   1       99.90      150.61     15.21 o 
  10  15   1      135.56      132.63     18.01 o 
  11  15   1      470.78      424.46     26.16 o 
  12  15   1        1.22      -13.63     17.22 o 
  13  15   1       45.97       65.10     16.49 o 
  14  15   1       34.93       25.56     15.25 o 
  15  15   1        4.49        2.80     15.80 o 
  16  15   1       84.12       67.97     19.26 o 
 -15  16   1        3.33        7.95     17.09 o 
 -14  16   1       81.03       56.44     16.74 o 
 -13  16   1        6.14      -12.72     12.72 o 
 -12  16   1     1156.92     1263.87     40.35 o 
 -11  16   1      183.79      216.73     20.79 o 
 -10  16   1       44.70       41.99     10.53 o 
  -9  16   1       63.38       40.50      9.73 o 
  -8  16   1      619.64      725.32     21.10 o 
  -7  16   1       70.57       70.95      9.04 o 
  -6  16   1     6671.19     6834.94     68.53 o 
  -5  16   1      366.31      312.17     13.61 o 
  -4  16   1     1349.63     1219.25     22.10 o 
  -3  16   1       11.14       15.18      6.93 o 
  -2  16   1      526.47      678.35     18.12 o 
  -1  16   1        0.14       12.09      7.12 o 
   0  16   1     1610.04     1630.78     25.09 o 
   1  16   1       33.49       37.20      9.20 o 
   2  16   1      601.70      499.16     18.10 o 
   3  16   1       43.78       30.98      9.55 o 
   4  16   1      512.50      473.88     17.47 o 
   5  16   1      386.00      386.26     16.39 o 
   6  16   1     1170.80     1033.04     23.38 o 
   7  16   1       61.29       57.94      8.99 o 
   8  16   1     1069.12     1158.30     28.96 o 
   9  16   1      154.12      120.38     14.08 o 
  10  16   1     1490.57     1555.61     42.66 o 
  11  16   1      179.15      208.12     20.88 o 
  12  16   1      161.11      189.29     23.35 o 
  13  16   1       14.95       17.28     16.70 o 
  14  16   1      125.32      108.63     21.66 o 
  15  16   1        3.11        1.26     17.65 o 
 -15  17   1        4.43       25.52     18.49 o 
 -14  17   1        1.15       -1.33     17.54 o 
 -13  17   1      122.32      148.01     20.76 o 
 -12  17   1      126.61      128.17     19.13 o 
 -11  17   1      540.21      564.70     30.55 o 
 -10  17   1       11.91        7.29     11.40 o 
  -9  17   1       72.36       52.69     11.68 o 
  -8  17   1        6.20        6.53      7.91 o 
  -7  17   1     1992.09     1982.89     30.48 o 
  -6  17   1      236.77      273.41     14.06 o 
  -5  17   1      472.16      427.33     15.91 o 
  -4  17   1        3.53       -2.90      6.62 o 
  -3  17   1       82.10       75.85      8.66 o 
  -2  17   1        4.01        0.93      7.07 o 
  -1  17   1     2999.04     3251.17     38.94 o 
   0  17   1       39.07       41.50      8.85 o 
   1  17   1       50.72       83.84     10.21 o 
   2  17   1        6.17        0.37      8.54 o 
   3  17   1        0.86       19.05      6.30 o 
   4  17   1       77.43       58.53      9.51 o 
   5  17   1     3703.71     3681.56     46.55 o 
   6  17   1      357.76      415.42     17.82 o 
   7  17   1      209.12      201.19     13.92 o 
   8  17   1       24.59       15.33      8.85 o 
   9  17   1       27.28        7.38      9.61 o 
  10  17   1      555.56      646.29     31.07 o 
  11  17   1      977.55     1039.24     37.32 o 
  12  17   1      106.95       79.76     18.86 o 
  13  17   1        0.35      -10.03     15.69 o 
  14  17   1       19.31      -14.63     14.63 o 
  15  17   1       37.98       33.54     19.27 o 
 -15  18   1       35.10        1.78     24.61 o 
 -14  18   1        0.45       12.07     17.94 o 
 -13  18   1       13.06       14.61     14.97 o 
 -12  18   1     1282.58     1211.99     40.48 o 
 -11  18   1      345.62      309.59     24.56 o 
 -10  18   1      219.86      223.96     20.83 o 
  -9  18   1        9.28       24.20     10.99 o 
  -8  18   1       40.65       18.87      9.30 o 
  -7  18   1        5.52        9.37      8.70 o 
  -6  18   1     7591.25     7680.91     75.72 o 
  -5  18   1        6.74       30.49      8.06 o 
  -4  18   1       85.38       63.37      8.97 o 
  -3  18   1       37.99       37.48      8.21 o 
  -2  18   1     1068.18     1022.73     21.62 o 
  -1  18   1       54.62       47.52      9.21 o 
   0  18   1     9371.78     8984.43     89.30 o 
   1  18   1       60.04       53.18     10.16 o 
   2  18   1       25.95       17.55      8.66 o 
   3  18   1      226.40      276.32     15.05 o 
   4  18   1      322.33      315.19     18.93 o 
   5  18   1      490.58      525.62     20.03 o 
   6  18   1     4717.88     5003.97     58.63 o 
   7  18   1        0.89        5.67      8.44 o 
   8  18   1      291.62      275.43     17.13 o 
   9  18   1      457.87      427.60     25.11 o 
  10  18   1     2471.97     2463.77     53.55 o 
  11  18   1      330.00      353.41     28.45 o 
  12  18   1      384.82      392.65     36.39 o 
  13  18   1       33.29       27.96     16.71 o 
  14  18   1        7.07       -1.83     14.41 o 
  15  18   1      126.44      119.90     32.68 o 
 -14  19   1        5.08       -9.78     17.43 o 
 -13  19   1      156.18      122.14     23.00 o 
 -12  19   1      206.97      227.42     23.17 o 
 -11  19   1     2091.11     2233.57     53.24 o 
 -10  19   1       15.57       -2.70     13.92 o 
  -9  19   1        6.93       11.93     11.14 o 
  -8  19   1        0.56        5.91     10.15 o 
  -7  19   1     2679.70     2719.81     43.30 o 
  -6  19   1      593.29      601.31     22.04 o 
  -5  19   1     2027.62     2254.65     36.00 o 
  -4  19   1        1.60       11.08      7.58 o 
  -3  19   1      987.11      933.62     23.84 o 
  -2  19   1        1.91       11.44      7.57 o 
  -1  19   1     2329.73     2259.51     36.10 o 
   0  19   1       20.33       67.87     10.26 o 
   1  19   1     2693.85     2602.26     39.41 o 
   2  19   1        1.64       -4.54      8.28 o 
   3  19   1     1004.51     1004.25     30.59 o 
   4  19   1       91.05      113.25     11.43 o 
   5  19   1     3302.81     3454.21     46.57 o 
   6  19   1      710.07      695.60     23.65 o 
   7  19   1      597.00      598.89     22.77 o 
   8  19   1        4.69       10.80     10.47 o 
   9  19   1      340.59      356.38     22.48 o 
  10  19   1       38.06       48.94     22.33 o 
  11  19   1     1346.74     1375.54     46.05 o 
  12  19   1      128.79      112.96     23.77 o 
  13  19   1       43.45       56.24     19.73 o 
  14  19   1      133.90      113.95     23.10 o 
 -13  20   1        0.27       11.96     17.69 o 
 -12  20   1      735.70      744.73     54.00 o 
 -11  20   1      267.16      346.57     32.69 o 
 -10  20   1      604.87      594.11     31.80 o 
  -9  20   1        3.09      -10.78     10.78 o 
  -8  20   1      165.67      141.89     15.44 o 
  -7  20   1        3.62        3.53      7.97 o 
  -6  20   1     1025.20      950.82     25.57 o 
  -5  20   1        4.53       -5.86      8.49 o 
  -4  20   1      320.38      321.17     16.24 o 
  -3  20   1       22.76       -1.58      6.83 o 
  -2  20   1      406.80      471.05     18.56 o 
  -1  20   1       14.28       17.59      9.21 o 
   0  20   1     4038.83     4105.12     52.94 o 
   1  20   1        0.69       -1.96      8.80 o 
   2  20   1      143.59      128.31     12.78 o 
   3  20   1       10.91       -8.03      8.03 o 
   4  20   1      696.28      699.12     23.87 o 
   5  20   1      498.48      473.67     20.14 o 
   6  20   1     2033.08     1936.23     34.89 o 
   7  20   1       44.93       85.49     12.93 o 
   8  20   1      275.64      248.63     18.65 o 
   9  20   1      151.72      186.75     18.46 o 
  10  20   1      236.06      257.55     25.68 o 
  11  20   1      124.11      141.21     21.47 o 
  12  20   1       38.29       26.85     18.21 o 
  13  20   1        4.07      -16.21     16.21 o 
 -13  21   1        1.07       -5.13     17.39 o 
 -12  21   1       55.88       42.78     19.47 o 
 -11  21   1     1163.27     1244.82     42.39 o 
 -10  21   1       63.98       78.59     17.07 o 
  -9  21   1       78.49       56.47     14.74 o 
  -8  21   1        0.13       -0.45     11.26 o 
  -7  21   1      319.88      293.27     17.47 o 
  -6  21   1       11.60        4.85      9.69 o 
  -5  21   1      666.99      687.87     23.35 o 
  -4  21   1       11.49       12.74      8.55 o 
  -3  21   1        1.64       -1.02      8.87 o 
  -2  21   1      123.82       92.61     10.13 o 
  -1  21   1     1923.05     2020.84     34.75 o 
   0  21   1       53.09       35.89      9.88 o 
   1  21   1      745.85      779.17     26.28 o 
   2  21   1        4.27        5.75      9.11 o 
   3  21   1        1.69        2.26      8.43 o 
   4  21   1       27.04       21.29      9.35 o 
   5  21   1      739.48      695.79     24.89 o 
   6  21   1      244.75      250.55     16.28 o 
   7  21   1       94.00       84.03     12.67 o 
   8  21   1        6.26        2.61     11.45 o 
   9  21   1      102.90       82.40     18.79 o 
  10  21   1       31.28       60.12     17.59 o 
  11  21   1      448.70      566.33     42.08 o 
  12  21   1        9.52       16.63     18.21 o 
  13  21   1       20.40       29.59     18.80 o 
 -12  22   1       49.35       49.65     19.29 o 
 -11  22   1        3.74       -0.21     15.97 o 
 -10  22   1      205.98      184.78     21.56 o 
  -9  22   1        0.58       -6.59     12.42 o 
  -8  22   1       93.52       77.39     16.94 o 
  -7  22   1       22.08        6.08     11.06 o 
  -6  22   1       86.17      143.67     13.72 o 
  -5  22   1        7.26       25.64      9.87 o 
  -4  22   1      328.87      358.73     20.42 o 
  -3  22   1        9.60       23.74     10.55 o 
  -2  22   1      318.46      228.10     18.18 o 
  -1  22   1        8.49       19.68     11.31 o 
   0  22   1      241.43      226.53     15.18 o 
   1  22   1        0.29        9.50      9.50 o 
   2  22   1      115.34      120.45     13.38 o 
   3  22   1        0.22       11.19      9.46 o 
   4  22   1      411.71      410.68     19.70 o 
   5  22   1       19.98       16.84      9.95 o 
   6  22   1      413.12      429.12     20.71 o 
   7  22   1      157.59      124.27     14.53 o 
   8  22   1       90.62      113.05     18.79 o 
   9  22   1        3.59       -1.76     14.99 o 
  10  22   1       19.58       32.61     17.35 o 
  11  22   1       81.90       77.19     19.81 o 
  12  22   1       70.44       27.51     18.87 o 
 -11  23   1       63.94       56.32     19.55 o 
 -10  23   1        8.68       -2.62     14.48 o 
  -9  23   1       27.79       23.64     14.02 o 
  -8  23   1        3.08       -8.41     11.32 o 
  -7  23   1      200.96      241.63     18.85 o 
  -6  23   1        3.09        9.71     10.33 o 
  -5  23   1       45.03       24.20     11.61 o 
  -4  23   1       17.49       26.66     11.13 o 
  -3  23   1      213.95      265.75     18.66 o 
  -2  23   1        3.75       23.41     11.52 o 
  -1  23   1      640.17      539.41     25.97 o 
   0  23   1        2.27       11.63     11.73 o 
   1  23   1        2.74       11.45      9.85 o 
   2  23   1        9.89       10.39      9.64 o 
   3  23   1      415.48      432.16     19.97 o 
   4  23   1       15.97       25.49     10.81 o 
   5  23   1      189.08      209.37     16.78 o 
   6  23   1      124.16       87.24     13.81 o 
   7  23   1       20.18        8.52     11.54 o 
   8  23   1        0.49       26.71     16.55 o 
   9  23   1       46.72       -0.63     16.54 o 
  10  23   1       30.66       10.79     17.00 o 
  11  23   1      122.73      153.23     24.09 o 
 -10  24   1       60.05       64.75     21.04 o 
  -9  24   1        0.29       13.40     13.02 o 
  -8  24   1      180.65      167.22     16.84 o 
  -7  24   1        7.73        0.53     12.96 o 
  -6  24   1       15.25       31.61     13.58 o 
  -5  24   1       11.82       28.33     12.18 o 
  -4  24   1      244.52      287.98     20.09 o 
  -3  24   1        7.48        9.33     11.33 o 
  -2  24   1        1.03        4.72     11.07 o 
  -1  24   1        3.35       -3.15     11.83 o 
   0  24   1       31.70       50.45     14.06 o 
   1  24   1        0.35       15.67     12.68 o 
   2  24   1     1779.76     1924.39     46.53 o 
   3  24   1      104.17       92.33     12.88 o 
   4  24   1        0.96        9.93      9.99 o 
   5  24   1        0.04        7.69     10.83 o 
   6  24   1       63.87       22.16     11.58 o 
   7  24   1       10.26       22.79     13.84 o 
   8  24   1       86.40      101.35     20.50 o 
   9  24   1        4.96        2.44     15.68 o 
  10  24   1        8.11       26.52     17.80 o 
  -9  25   1       86.16       59.30     20.24 o 
  -8  25   1        2.00       22.79     15.62 o 
  -7  25   1       20.41       -5.84     13.35 o 
  -6  25   1        0.62        1.17     12.55 o 
  -5  25   1       55.25       37.23     13.22 o 
  -4  25   1        1.24        3.34     11.89 o 
  -3  25   1      248.14      248.04     19.61 o 
  -2  25   1       33.14       31.91     15.09 o 
  -1  25   1       67.50       66.68     13.83 o 
   0  25   1        8.08       11.30     12.83 o 
   1  25   1      436.80      429.70     24.64 o 
   2  25   1       15.13       21.03     12.21 o 
   3  25   1      134.81       88.26     14.77 o 
   4  25   1        0.10       -9.77      9.77 o 
   5  25   1        6.30        6.19     10.66 o 
   6  25   1        4.06        1.22     12.07 o 
   7  25   1       27.58       71.93     21.28 o 
   8  25   1        5.88       15.95     16.29 o 
   9  25   1       29.69       56.45     18.51 o 
  -8  26   1      183.11      223.94     31.97 o 
  -7  26   1        2.23       12.43     14.05 o 
  -6  26   1      283.30      267.91     24.40 o 
  -5  26   1        4.12        2.49     11.90 o 
  -4  26   1       18.23        4.06     12.17 o 
  -3  26   1        5.67       -3.28     11.45 o 
  -2  26   1      151.85      158.97     17.25 o 
  -1  26   1        4.21        8.59     12.28 o 
   0  26   1      403.28      521.90     27.59 o 
   1  26   1        3.04        9.42     12.36 o 
   2  26   1      461.58      467.12     25.00 o 
   3  26   1        0.02      -11.30     11.30 o 
   4  26   1       72.44       64.69     14.48 o 
   5  26   1       24.19       10.13     12.79 o 
   6  26   1      294.38      286.24     24.27 o 
   7  26   1        5.39       -3.03     15.31 o 
   8  26   1      175.90      134.78     21.29 o 
  -7  27   1      229.88      192.78     25.91 o 
  -6  27   1       30.02       -2.19     13.51 o 
  -5  27   1        0.21       -3.24     13.10 o 
  -4  27   1        0.67       -9.67     11.88 o 
  -3  27   1       16.88       18.42     13.08 o 
  -2  27   1        1.43        2.83     12.84 o 
  -1  27   1        4.56       14.29     12.86 o 
   0  27   1       20.46       47.55     13.93 o 
   1  27   1       81.76       67.84     14.48 o 
   2  27   1        0.02        5.35     12.59 o 
   3  27   1       42.92       42.28     14.13 o 
   4  27   1       41.35       47.54     14.21 o 
   5  27   1       50.49       31.06     16.85 o 
   6  27   1       45.13       33.16     16.51 o 
   7  27   1       40.98       79.52     28.57 o 
  -5  28   1        5.68       26.71     14.82 o 
  -4  28   1        0.53       20.22     13.92 o 
  -3  28   1        3.38       -6.17     12.81 o 
  -2  28   1      128.75      116.19     17.48 o 
  -1  28   1        2.05       10.49     13.15 o 
   0  28   1      291.81      244.75     19.71 o 
   1  28   1       10.50       26.80     14.40 o 
   2  28   1       25.71       16.39     13.39 o 
   3  28   1        7.48       10.58     13.81 o 
   4  28   1      121.70       66.38     17.98 o 
   5  28   1       34.90        8.10     17.70 o 
  -1  29   1       76.84       71.88     20.18 o 
   0  29   1       91.83       92.26     15.78 o 
   1  29   1      397.43      357.84     31.66 o 
 -19   0   2       59.06       82.37     54.09 o 
 -18   0   2     2248.22     2204.67    155.64 o 
 -17   0   2      332.49      395.38     90.67 o 
 -16   0   2      281.91      254.91     96.37 o 
 -15   0   2       29.54       20.48     26.09 o 
 -14   0   2       33.27       39.48     20.70 o 
 -13   0   2      271.06      272.52     30.59 o 
 -12   0   2     7351.32     7215.97    200.79 o 
 -11   0   2      681.25      695.58     22.69 o 
 -10   0   2     1048.37     1267.39     23.07 o 
  -9   0   2      868.70      788.68     17.22 o 
  -8   0   2     3066.71     2728.90     32.91 o 
  -7   0   2     1287.37     1250.42     22.02 o 
  -6   0   2    46912.26    46161.83    405.37 o 
  -5   0   2      125.54       90.22      6.51 o 
  -4   0   2     9618.49     9594.96    122.13 o 
  -3   0   2       55.35        8.93      6.84 o 
  -2   0   2    61352.65    64474.71   1532.26 o 
  -1   0   2      154.24      138.42      8.97 o 
   0   0   2     5386.09     5934.50    103.01 o 
   1   0   2       10.84       -1.01      2.21 o 
   2   0   2      106.48      155.67      4.90 o 
   3   0   2     9272.56     8411.82    109.79 o 
   4   0   2    92923.72    96823.00    927.97 o 
   5   0   2     6750.67     6703.20     89.20 o 
   6   0   2    19342.16    18892.13    203.81 o 
   7   0   2       74.25       51.26      8.49 o 
   8   0   2     8328.34     8914.31    100.23 o 
   9   0   2       62.56       75.32      8.50 o 
  10   0   2     4924.31     4865.64     66.37 o 
  11   0   2     1790.23     1813.21     37.46 o 
  12   0   2      156.73      121.94     13.66 o 
  13   0   2       47.61       63.11     11.00 o 
  14   0   2       20.95       21.58     11.07 o 
  15   0   2      858.79      864.27     45.78 o 
  16   0   2     1461.77     1566.47     73.18 o 
  17   0   2      555.95      686.25     59.45 o 
  18   0   2        8.68        9.03     28.83 o 
 -19   1   2       33.44       33.32     40.29 o 
 -18   1   2      695.11      746.85     48.51 o 
 -17   1   2      700.60      719.52     55.16 o 
 -16   1   2       27.01       35.61     36.53 o 
 -15   1   2       66.55       66.40     18.26 o 
 -14   1   2       26.36       15.05     14.33 o 
 -13   1   2     2120.58     2133.68     53.23 o 
 -12   1   2      549.16      538.26     22.16 o 
 -11   1   2     5021.28     5191.59     50.45 o 
 -10   1   2        0.17        1.29      3.85 o 
  -9   1   2      386.63      394.26      9.21 o 
  -8   1   2       49.90       57.11      5.46 o 
  -7   1   2    16204.78    16629.30    114.64 o 
  -6   1   2      354.87      349.35      8.36 o 
  -5   1   2      951.68      882.32     12.88 o 
  -4   1   2      114.17      133.25      6.98 o 
  -3   1   2      112.70      150.47      6.90 o 
  -2   1   2       46.00       24.63      3.38 o 
  -1   1   2    44724.10    45977.70    543.63 o 
   0   1   2      290.28      271.55      6.49 o 
   1   1   2      157.14      179.47      5.04 o 
   2   1   2      234.41      226.19      6.42 o 
   3   1   2   105257.61   107858.82   1106.40 o 
   4   1   2     8430.77     8518.94     65.05 o 
   5   1   2    41395.16    40403.34    282.26 o 
   6   1   2     2299.61     1891.22     18.02 o 
   7   1   2      192.04      228.29      6.18 o 
   8   1   2     1157.32     1139.31     14.32 o 
   9   1   2       73.13       71.20      6.66 o 
  10   1   2      582.57      556.11     16.00 o 
  11   1   2     4646.56     4631.81     46.97 o 
  12   1   2      153.18      140.44     10.20 o 
  13   1   2       43.44       65.18      8.24 o 
  14   1   2       18.99       38.83     10.13 o 
  15   1   2      616.45      607.12     23.18 o 
  16   1   2     1145.66     1215.05     61.36 o 
  17   1   2      496.64      494.98     36.67 o 
  18   1   2       20.88       14.60     22.29 o 
 -18   2   2     1127.54     1107.48     53.60 o 
 -17   2   2      327.32      341.41     34.60 o 
 -16   2   2        5.34       -9.44     15.19 o 
 -15   2   2        9.55        9.82     15.82 o 
 -14   2   2        5.30      -12.65     13.47 o 
 -13   2   2      311.48      342.15     27.80 o 
 -12   2   2     4253.32     4262.09     51.23 o 
 -11   2   2       20.00       26.79      7.64 o 
 -10   2   2      811.39      728.37     13.95 o 
  -9   2   2        7.62        3.30      3.32 o 
  -8   2   2     1299.14     1193.00     15.60 o 
  -7   2   2       32.49        7.53      3.30 o 
  -6   2   2    28927.35    29572.64    194.52 o 
  -5   2   2      322.07      358.53      8.45 o 
  -4   2   2     2388.22     2736.26     28.63 o 
  -3   2   2       16.60       17.59      3.79 o 
  -2   2   2        7.30        7.93      3.37 o 
  -1   2   2     1383.93     1280.50     23.32 o 
   0   2   2    25870.57    27396.63    324.69 o 
   1   2   2       18.47       12.26      4.33 o 
   2   2   2     7405.10     7713.86     86.41 o 
   3   2   2      667.83      660.07     11.45 o 
   4   2   2    35300.17    37771.21    255.18 o 
   5   2   2     1150.50     1013.46     13.60 o 
   6   2   2     5141.02     4580.66     35.07 o 
   7   2   2        1.30       -0.15      2.34 o 
   8   2   2       22.27       19.72      3.28 o 
   9   2   2      129.24      112.42      6.11 o 
  10   2   2      576.74      588.85     14.22 o 
  11   2   2     1225.35     1188.20     21.39 o 
  12   2   2      215.00      190.80     11.09 o 
  13   2   2       15.22        3.10      6.51 o 
  14   2   2        1.53        5.91      8.59 o 
  15   2   2      264.02      267.85     18.38 o 
  16   2   2      489.21      466.66     25.90 o 
  17   2   2      401.03      393.15     32.87 o 
  18   2   2       14.88       29.55     23.35 o 
 -18   3   2      440.55      422.69     39.54 o 
 -17   3   2      635.84      621.99     38.62 o 
 -16   3   2       14.49       -2.86     16.13 o 
 -15   3   2      112.97       74.39     21.67 o 
 -14   3   2        0.21        4.79     14.23 o 
 -13   3   2      919.83      931.85     36.56 o 
 -12   3   2      762.38      860.70     23.22 o 
 -11   3   2        5.44        5.14      7.11 o 
 -10   3   2       43.95       39.06      5.79 o 
  -9   3   2      236.02      224.29      8.18 o 
  -8   3   2        3.20       -3.13      3.13 o 
  -7   3   2      604.00      404.42      9.28 o 
  -6   3   2      659.21      649.75     14.85 o 
  -5   3   2     2882.41     2994.93     32.32 o 
  -4   3   2      328.02      321.44      9.09 o 
  -3   3   2    18957.19    19182.32    187.63 o 
  -2   3   2        4.82        2.22      3.42 o 
  -1   3   2    19803.18    20648.98    187.72 o 
   0   3   2      501.41      469.91     13.32 o 
   1   3   2    22294.22    23134.49    400.45 o 
   2   3   2     1778.20     1838.11     25.07 o 
   3   3   2     5084.43     5524.21     52.55 o 
   4   3   2      330.98      284.72      8.46 o 
   5   3   2     2063.60     1755.67     18.36 o 
   6   3   2      476.87      513.29      9.65 o 
   7   3   2     1294.94     1374.34     15.97 o 
   8   3   2      650.37      596.54     10.87 o 
   9   3   2       49.71       31.40      4.50 o 
  10   3   2       32.48       31.68      6.44 o 
  11   3   2      736.03      730.61     16.68 o 
  12   3   2       33.05       27.10      7.95 o 
  13   3   2      127.43      128.59     11.45 o 
  14   3   2        1.79       -3.90      9.08 o 
  15   3   2      133.82      128.45     14.88 o 
  16   3   2      382.13      341.26     21.27 o 
  17   3   2      198.65      212.38     29.84 o 
  18   3   2        5.57       -3.88     21.72 o 
 -18   4   2       86.92       75.62     23.13 o 
 -17   4   2      138.38       51.86     21.93 o 
 -16   4   2       91.93       82.12     21.09 o 
 -15   4   2        0.45       20.99     16.84 o 
 -14   4   2        0.87        2.59     10.58 o 
 -13   4   2       59.81       65.80     10.98 o 
 -12   4   2      123.84      146.02     12.52 o 
 -11   4   2       59.74       65.95     10.06 o 
 -10   4   2       84.66       85.81      7.28 o 
  -9   4   2       55.64       71.79      5.94 o 
  -8   4   2     2057.84     2163.48     22.28 o 
  -7   4   2        3.16       -2.93      2.93 o 
  -6   4   2     2866.02     2735.95     24.66 o 
  -5   4   2       14.58       43.32      4.48 o 
  -4   4   2     4570.08     5204.13     71.15 o 
  -3   4   2       28.32       32.30      4.68 o 
  -2   4   2    23149.24    23745.02    200.19 o 
  -1   4   2       82.47       67.77      5.60 o 
   0   4   2    11430.00    11889.98    171.37 o 
   1   4   2      563.76      522.18     11.52 o 
   2   4   2      229.41      283.93     13.07 o 
   3   4   2     1104.00     1213.90     15.99 o 
   4   4   2     4149.64     3572.24     35.55 o 
   5   4   2     1171.20     1086.82     13.63 o 
   6   4   2     2638.39     2445.42     24.45 o 
   7   4   2      248.93      234.61      7.55 o 
   8   4   2     1014.41      914.15     14.32 o 
   9   4   2        6.34        4.93      5.30 o 
  10   4   2       88.33       79.46      8.09 o 
  11   4   2       95.65       67.04      8.13 o 
  12   4   2       36.90       45.02      8.00 o 
  13   4   2       15.65        1.82      8.48 o 
  14   4   2       30.06       33.06     10.28 o 
  15   4   2       16.71       21.68     14.56 o 
  16   4   2      279.92      218.85     18.54 o 
  17   4   2      227.28      191.66     25.25 o 
  18   4   2        0.66      -19.41     36.11 o 
 -18   5   2       16.17       18.49     27.81 o 
 -17   5   2       60.59       62.69     20.89 o 
 -16   5   2       63.14       50.11     22.46 o 
 -15   5   2       17.79       38.55     16.90 o 
 -14   5   2        1.60       11.01     18.26 o 
 -13   5   2      415.34      476.50     21.98 o 
 -12   5   2       82.78       97.20     15.80 o 
 -11   5   2        0.50       15.64      7.76 o 
 -10   5   2      374.01      357.90     12.78 o 
  -9   5   2     1404.56     1565.09     21.24 o 
  -8   5   2      170.78      143.16      7.52 o 
  -7   5   2      253.70      241.07      8.41 o 
  -6   5   2       57.65       68.32      5.17 o 
  -5   5   2     1004.04     1007.34     15.29 o 
  -4   5   2       41.05       80.08      7.05 o 
  -3   5   2      502.17      458.59     10.64 o 
  -2   5   2       68.39       72.32      5.01 o 
  -1   5   2    14649.12    16313.74    151.07 o 
   0   5   2      952.17      958.27     15.59 o 
   1   5   2       71.10       60.34      6.12 o 
   2   5   2      683.38      713.58     12.85 o 
   3   5   2    11035.13    11408.21     79.66 o 
   4   5   2      384.32      305.50     11.45 o 
   5   5   2     6433.12     7167.63     56.41 o 
   6   5   2      133.71      184.13      7.46 o 
   7   5   2      161.02      253.21      8.94 o 
   8   5   2       95.85      106.82      7.74 o 
   9   5   2        1.82        8.64      5.84 o 
  10   5   2       86.22       80.78      8.29 o 
  11   5   2       44.84       16.69      6.96 o 
  12   5   2        3.59        3.65      7.59 o 
  13   5   2        9.26       10.29      8.68 o 
  14   5   2       69.64       80.99     11.90 o 
  15   5   2        1.27       -2.86     10.52 o 
  16   5   2      148.92      139.45     16.88 o 
  17   5   2      101.89      110.33     43.69 o 
  18   5   2        2.77       13.15     20.82 o 
 -18   6   2      114.23      132.02     25.25 o 
 -17   6   2        4.73       20.58     20.07 o 
 -16   6   2      645.38      592.14     42.11 o 
 -15   6   2       15.59       34.90     16.97 o 
 -14   6   2       59.89       56.59     14.75 o 
 -13   6   2        1.35       10.51      9.05 o 
 -12   6   2      427.02      474.43     21.51 o 
 -11   6   2       23.28       20.47      7.06 o 
 -10   6   2     2302.20     2333.83     31.85 o 
  -9   6   2       13.32        3.53      4.90 o 
  -8   6   2      281.12      304.95     10.43 o 
  -7   6   2       22.14       28.45      4.59 o 
  -6   6   2       17.02       28.43      4.93 o 
  -5   6   2       39.80       46.21      4.32 o 
  -4   6   2     1694.76     2051.40     21.08 o 
  -3   6   2       14.80       12.88      3.93 o 
  -2   6   2     1084.81     1318.22     16.34 o 
  -1   6   2     1219.83     1183.65     15.84 o 
   0   6   2     1413.84     1609.05     21.13 o 
   1   6   2      279.75      328.55     10.66 o 
   2   6   2    14520.51    16037.43    139.91 o 
   3   6   2      700.22      693.35     10.40 o 
   4   6   2       19.34       11.60      3.62 o 
   5   6   2       33.58       12.45      3.64 o 
   6   6   2      828.39      966.62     13.34 o 
   7   6   2        2.02        2.14      3.41 o 
   8   6   2      537.55      590.33     12.03 o 
   9   6   2      162.19      150.34      9.43 o 
  10   6   2      461.67      452.23     15.82 o 
  11   6   2      207.98      200.83     15.89 o 
  12   6   2       43.39       49.67      9.35 o 
  13   6   2       70.82       92.83     11.11 o 
  14   6   2      170.79      167.95     16.42 o 
  15   6   2       11.96        9.84     11.58 o 
  16   6   2       77.15       91.08     16.39 o 
  17   6   2        7.89       -3.07     13.99 o 
  18   6   2        1.15       58.61     33.22 o 
 -18   7   2      136.81      151.78     25.85 o 
 -17   7   2       21.92       10.95     19.56 o 
 -16   7   2       92.40       77.47     29.43 o 
 -15   7   2      105.37       96.69     20.61 o 
 -14   7   2        4.52       -3.79     11.10 o 
 -13   7   2       73.85       75.21     12.34 o 
 -12   7   2      369.58      365.56     19.16 o 
 -11   7   2        5.22       -8.10      9.32 o 
 -10   7   2        8.47        8.01      6.25 o 
  -9   7   2       15.02       17.17      5.28 o 
  -8   7   2        1.24        2.22      4.11 o 
  -7   7   2     1392.33     1435.25     20.08 o 
  -6   7   2       11.36       22.65      4.37 o 
  -5   7   2      378.91      354.38      9.64 o 
  -4   7   2      186.75      234.03      8.11 o 
  -3   7   2     2231.13     2496.19     22.51 o 
  -2   7   2      192.07      210.09      7.18 o 
  -1   7   2     7086.93     6612.24     59.12 o 
   0   7   2      175.73      116.98      7.02 o 
   1   7   2        0.06        1.57      4.29 o 
   2   7   2     1211.10     1142.26     22.22 o 
   3   7   2     1541.79     1645.33     17.50 o 
   4   7   2      211.41      207.54      7.27 o 
   5   7   2       27.95       36.31      5.62 o 
   6   7   2      209.65      208.11      7.14 o 
   7   7   2     1680.29     1511.72     17.64 o 
   8   7   2      272.49      262.43      9.67 o 
   9   7   2      906.76      878.84     17.61 o 
  10   7   2       18.42       24.90      9.48 o 
  11   7   2     1381.89     1381.40     27.27 o 
  12   7   2      367.85      374.18     17.51 o 
  13   7   2      423.81      467.84     20.49 o 
  14   7   2       12.13       11.26      9.87 o 
  15   7   2        0.06       -5.52     13.71 o 
  16   7   2        2.97        1.74     12.65 o 
  17   7   2        3.29        7.37     17.05 o 
  18   7   2        8.59       29.89     22.06 o 
 -18   8   2      274.01      330.43     32.13 o 
 -17   8   2       74.69      123.26     23.56 o 
 -16   8   2       13.15        8.10     18.17 o 
 -15   8   2        2.61       27.70     17.32 o 
 -14   8   2      130.04      133.70     15.17 o 
 -13   8   2       19.53       19.03     10.64 o 
 -12   8   2      624.53      642.43     24.62 o 
 -11   8   2       44.47       44.84      9.76 o 
 -10   8   2      130.25      100.51     10.10 o 
  -9   8   2      104.51      124.64      8.36 o 
  -8   8   2        1.53       10.38      5.08 o 
  -7   8   2      222.25      222.19      8.67 o 
  -6   8   2      828.52      864.49     13.68 o 
  -5   8   2      734.13      833.36     14.14 o 
  -4   8   2      228.93      180.80      7.26 o 
  -3   8   2       70.89       77.13      4.90 o 
  -2   8   2       59.86       26.68      4.07 o 
  -1   8   2        0.24       -3.21      3.21 o 
   0   8   2     2007.40     2218.50     25.59 o 
   1   8   2       12.18        6.56      3.48 o 
   2   8   2     3857.99     3995.21     35.89 o 
   3   8   2      827.50      903.31     15.24 o 
   4   8   2       76.09       66.95      5.03 o 
   5   8   2       35.97       11.24      4.72 o 
   6   8   2     1513.43     1545.28     22.09 o 
   7   8   2      489.50      560.71     11.84 o 
   8   8   2      103.51      125.83      7.86 o 
   9   8   2      623.56      650.16     18.13 o 
  10   8   2      877.56      859.94     21.08 o 
  11   8   2      803.05      784.44     21.23 o 
  12   8   2       25.64       18.00      8.88 o 
  13   8   2      218.13      208.27     14.03 o 
  14   8   2      120.04      127.79     14.40 o 
  15   8   2       22.08       30.88     12.38 o 
  16   8   2      337.33      349.34     27.73 o 
  17   8   2      128.34      149.54     21.66 o 
  18   8   2        1.07       -2.87     35.10 o 
 -18   9   2      129.65      182.08     26.79 o 
 -17   9   2       87.38      122.84     23.73 o 
 -16   9   2        8.28       30.24     18.44 o 
 -15   9   2       17.90        0.36     16.81 o 
 -14   9   2        2.74        9.30     10.77 o 
 -13   9   2      874.54      851.83     28.06 o 
 -12   9   2      146.84      145.17     14.08 o 
 -11   9   2      387.12      390.24     19.38 o 
 -10   9   2       27.61       20.74      7.88 o 
  -9   9   2       82.91       83.67      7.59 o 
  -8   9   2      174.50      211.35     10.29 o 
  -7   9   2       91.09       53.93      6.61 o 
  -6   9   2       34.06       54.38      5.34 o 
  -5   9   2      635.20      684.73     12.95 o 
  -4   9   2      130.76      147.38      6.66 o 
  -3   9   2     1675.19     2069.88     21.93 o 
  -2   9   2      206.80      199.95      7.39 o 
  -1   9   2     7284.89     7346.09     76.65 o 
   0   9   2        9.32        3.98      3.82 o 
   1   9   2        1.13       21.80      4.24 o 
   2   9   2       53.25      128.10      6.03 o 
   3   9   2     4149.01     4261.38     34.01 o 
   4   9   2       36.99       58.35      6.36 o 
   5   9   2      492.38      398.35     10.78 o 
   6   9   2      156.53      241.53     10.03 o 
   7   9   2      950.19      997.27     17.97 o 
   8   9   2      164.46      176.07      9.09 o 
   9   9   2       48.74       43.15      7.82 o 
  10   9   2      627.50      684.59     19.24 o 
  11   9   2     1510.43     1484.04     29.88 o 
  12   9   2       56.08       52.45      9.77 o 
  13   9   2        6.28        8.63      8.89 o 
  14   9   2       96.83       93.87     15.99 o 
  15   9   2       28.11       30.77     14.25 o 
  16   9   2      330.02      309.54     30.96 o 
  17   9   2      267.04      257.79     25.31 o 
  18   9   2        4.15       15.46     23.46 o 
 -17  10   2       93.38       76.66     21.89 o 
 -16  10   2      285.91      276.85     27.79 o 
 -15  10   2        0.64       14.13     14.73 o 
 -14  10   2       20.44       17.20     11.68 o 
 -13  10   2      192.97      187.73     16.78 o 
 -12  10   2     2087.57     2180.65     40.86 o 
 -11  10   2      308.13      293.36     17.45 o 
 -10  10   2       31.25       34.10      8.97 o 
  -9  10   2       36.14       56.08      8.04 o 
  -8  10   2     1359.67     1426.98     23.16 o 
  -7  10   2        9.88        2.44      4.55 o 
  -6  10   2    21633.44    20921.26    145.38 o 
  -5  10   2        1.83       -0.85      4.23 o 
  -4  10   2      406.93      480.86     10.94 o 
  -3  10   2      134.80      147.41      6.95 o 
  -2  10   2      687.93      565.13     11.40 o 
  -1  10   2      225.94      228.57      7.56 o 
   0  10   2    13406.40    13357.64    125.94 o 
   1  10   2     1034.15     1029.70     14.66 o 
   2  10   2      757.38      895.67     14.39 o 
   3  10   2       22.96        6.42      3.97 o 
   4  10   2      615.63      410.16     10.20 o 
   5  10   2      384.49      360.67     10.63 o 
   6  10   2     3260.58     3269.18     36.80 o 
   7  10   2      453.71      426.83     13.69 o 
   8  10   2      296.01      342.53     14.04 o 
   9  10   2      259.72      231.54     14.38 o 
  10  10   2     4054.06     4473.04     59.09 o 
  11  10   2      438.87      425.49     20.40 o 
  12  10   2      885.00      965.72     27.96 o 
  13  10   2       64.91       69.22     13.88 o 
  14  10   2      456.13      466.96     28.82 o 
  15  10   2       19.77        7.93     13.94 o 
  16  10   2      563.42      483.19     38.91 o 
  17  10   2      360.55      349.53     27.32 o 
 -17  11   2      203.61      223.87     32.01 o 
 -16  11   2       75.00       51.67     20.51 o 
 -15  11   2       73.40       94.71     18.59 o 
 -14  11   2        4.34       19.66     12.26 o 
 -13  11   2     2070.81     2065.62     44.07 o 
 -12  11   2      214.17      230.39     18.07 o 
 -11  11   2     1769.30     1824.63     38.82 o 
 -10  11   2        3.53        4.24      8.07 o 
  -9  11   2     1421.72     1410.12     30.68 o 
  -8  11   2        1.24        6.19      5.36 o 
  -7  11   2       55.79       15.63      6.08 o 
  -6  11   2      462.89      485.50     13.71 o 
  -5  11   2     4453.63     4156.60     39.38 o 
  -4  11   2       21.19       14.70      4.55 o 
  -3  11   2       49.91        3.77      4.53 o 
  -2  11   2      478.97      435.20     11.23 o 
  -1  11   2    15089.89    13895.04     97.57 o 
   0  11   2      173.23      201.43      8.37 o 
   1  11   2     5670.00     5469.25     43.63 o 
   2  11   2      209.88      197.07      7.70 o 
   3  11   2      346.38      379.62     10.70 o 
   4  11   2      728.75      772.94     14.50 o 
   5  11   2     8937.64     9239.45     72.42 o 
   6  11   2     2395.63     2350.32     30.70 o 
   7  11   2     4349.74     4504.14     45.25 o 
   8  11   2       16.26       20.64      6.89 o 
   9  11   2      596.27      565.09     21.17 o 
  10  11   2     1199.31     1237.82     34.03 o 
  11  11   2     1022.44      970.23     35.80 o 
  12  11   2      626.32      648.30     25.88 o 
  13  11   2      301.96      259.92     22.03 o 
  14  11   2      216.23      217.25     21.42 o 
  15  11   2      162.11      143.06     19.50 o 
  16  11   2      735.16      780.91     39.40 o 
  17  11   2      549.61      572.14     43.51 o 
 -17  12   2      111.43      124.28     35.89 o 
 -16  12   2      245.02      260.75     30.79 o 
 -15  12   2       17.09       22.16     15.16 o 
 -14  12   2       41.80       32.25     13.37 o 
 -13  12   2      288.01      323.41     21.65 o 
 -12  12   2     2158.55     2184.10     44.14 o 
 -11  12   2      199.25      207.23     17.08 o 
 -10  12   2       41.92       35.56     10.05 o 
  -9  12   2      198.57      158.83     13.24 o 
  -8  12   2     3903.31     4019.78     47.02 o 
  -7  12   2      124.18      121.49     13.97 o 
  -6  12   2    12616.31    12301.52    100.64 o 
  -5  12   2       63.67       85.50      7.42 o 
  -4  12   2      206.09      181.60      9.16 o 
  -3  12   2        0.14        0.24      5.49 o 
  -2  12   2     1564.42     1481.84     18.51 o 
  -1  12   2       42.30       30.79      4.73 o 
   0  12   2    12167.68    11610.15     92.96 o 
   1  12   2        9.35        6.45      4.21 o 
   2  12   2      110.99       82.25      7.24 o 
   3  12   2       61.02       29.38      6.37 o 
   4  12   2    13184.09    13612.13    100.47 o 
   5  12   2     2057.10     2066.92     26.29 o 
   6  12   2     4766.54     4983.99     50.42 o 
   7  12   2     1397.66     1508.07     25.19 o 
   8  12   2      114.06       84.31      9.19 o 
   9  12   2       12.46       13.00      8.66 o 
  10  12   2     1946.34     1939.82     36.86 o 
  11  12   2      358.74      449.13     22.14 o 
  12  12   2      464.21      449.67     22.48 o 
  13  12   2       15.58       14.14     13.36 o 
  14  12   2        2.38      -13.38     13.38 o 
  15  12   2       87.43       66.55     16.62 o 
  16  12   2      599.06      614.65     33.62 o 
  17  12   2      397.92      430.69     30.04 o 
 -16  13   2      100.57       95.55     24.01 o 
 -15  13   2        0.88       -2.70     13.93 o 
 -14  13   2       33.03       23.81     13.43 o 
 -13  13   2     1974.31     2014.78     45.50 o 
 -12  13   2       99.31      110.41     15.04 o 
 -11  13   2      888.47      794.68     33.74 o 
 -10  13   2      149.19      166.59     15.47 o 
  -9  13   2       88.74       47.84      9.67 o 
  -8  13   2      211.79      242.39     13.59 o 
  -7  13   2      215.74      249.42     13.96 o 
  -6  13   2      103.33      111.51      9.60 o 
  -5  13   2     7238.03     7000.36     64.16 o 
  -4  13   2        7.70       -1.85      6.54 o 
  -3  13   2       73.09       35.97      6.69 o 
  -2  13   2       13.57       10.27      5.47 o 
  -1  13   2     9610.00     9904.62     77.66 o 
   0  13   2       69.85       67.69      7.57 o 
   1  13   2     4443.17     4993.45     44.74 o 
   2  13   2      336.69      368.07     13.01 o 
   3  13   2      510.80      473.37     13.85 o 
   4  13   2      489.42      501.72     15.42 o 
   5  13   2     8315.94     7405.16     65.98 o 
   6  13   2      571.26      576.84     16.58 o 
   7  13   2      349.50      340.04     15.23 o 
   8  13   2        5.47       10.80      7.20 o 
   9  13   2      102.16       79.07     11.13 o 
  10  13   2      706.46      765.44     24.72 o 
  11  13   2     2349.20     2457.05     43.77 o 
  12  13   2       99.35       73.34     14.21 o 
  13  13   2        0.73       -2.12     18.85 o 
  14  13   2       80.17       83.21     18.15 o 
  15  13   2       50.89       31.05     15.93 o 
  16  13   2      517.28      513.78     40.56 o 
  17  13   2      269.68      281.06     37.02 o 
 -16  14   2       91.12       64.27     26.83 o 
 -15  14   2        0.52       12.30     13.68 o 
 -14  14   2        5.41       -4.44     11.70 o 
 -13  14   2      168.47      157.70     19.57 o 
 -12  14   2      893.42      923.92     32.08 o 
 -11  14   2        2.01       -2.16     10.77 o 
 -10  14   2      175.31      213.91     15.03 o 
  -9  14   2       53.63       39.59      9.78 o 
  -8  14   2       99.42      101.09     10.21 o 
  -7  14   2       93.95       71.25      9.84 o 
  -6  14   2      122.52       80.14      8.94 o 
  -5  14   2       55.48       43.76      7.81 o 
  -4  14   2       29.65       30.33      7.60 o 
  -3  14   2       49.46       50.70      7.64 o 
  -2  14   2     1816.70     2074.82     28.11 o 
  -1  14   2        3.08        7.00      6.69 o 
   0  14   2     2356.46     2523.87     36.27 o 
   1  14   2       81.48       86.68      9.05 o 
   2  14   2        4.39       13.89      6.87 o 
   3  14   2        0.36       -5.36      5.36 o 
   4  14   2     2321.51     2078.61     29.11 o 
   5  14   2      352.49      370.40     13.96 o 
   6  14   2      106.92      110.11     10.32 o 
   7  14   2        5.99       25.46      7.62 o 
   8  14   2      109.23      120.53     12.11 o 
   9  14   2      318.29      346.07     18.67 o 
  10  14   2     1190.57     1294.44     31.06 o 
  11  14   2      389.85      439.83     22.19 o 
  12  14   2       25.81       17.86     13.85 o 
  13  14   2       34.53       42.71     15.88 o 
  14  14   2       26.55        6.57     14.30 o 
  15  14   2       93.15       54.99     21.87 o 
  16  14   2      291.47      313.63     25.50 o 
 -16  15   2        7.30       26.21     20.81 o 
 -15  15   2        6.37       11.26     16.18 o 
 -14  15   2        0.18       20.68     12.95 o 
 -13  15   2      264.30      247.40     20.34 o 
 -12  15   2       85.33       51.05     21.06 o 
 -11  15   2      219.27      257.34     19.05 o 
 -10  15   2       97.12       64.03     12.07 o 
  -9  15   2      338.85      230.49     15.43 o 
  -8  15   2       92.43      103.05     11.61 o 
  -7  15   2     3400.78     3367.37     42.52 o 
  -6  15   2      163.23      131.09     10.32 o 
  -5  15   2       82.40       66.92      8.37 o 
  -4  15   2       60.01       54.18      7.78 o 
  -3  15   2     1763.87     1651.62     24.98 o 
  -2  15   2       37.63       20.91      7.14 o 
  -1  15   2     1702.01     1607.23     27.75 o 
   0  15   2        1.01        1.38      7.02 o 
   1  15   2      238.81      231.86     14.72 o 
   2  15   2      175.88      119.14     13.18 o 
   3  15   2      836.72      879.98     20.09 o 
   4  15   2      188.32      184.47     12.08 o 
   5  15   2      111.86      219.02     12.67 o 
   6  15   2       32.71       48.97      8.54 o 
   7  15   2       24.65       16.73      8.26 o 
   8  15   2        0.32       -7.93      8.22 o 
   9  15   2      105.57       84.78     12.44 o 
  10  15   2       77.03       75.81     13.37 o 
  11  15   2      210.23      231.10     19.17 o 
  12  15   2       15.32       13.00     17.30 o 
  13  15   2        7.70       12.21     13.64 o 
  14  15   2       42.99       -8.73     16.01 o 
  15  15   2       40.48       42.30     17.49 o 
  16  15   2      202.95      250.44     26.34 o 
 -15  16   2        7.20        6.72     17.27 o 
 -14  16   2      100.45      107.34     19.22 o 
 -13  16   2        8.65        0.11     12.07 o 
 -12  16   2      701.45      720.20     35.16 o 
 -11  16   2      106.58      116.14     19.05 o 
 -10  16   2       63.39       23.37      9.85 o 
  -9  16   2       21.74       16.37      9.36 o 
  -8  16   2       10.31       -5.40      8.67 o 
  -7  16   2        1.68       -0.96      7.17 o 
  -6  16   2     1338.32     1550.39     26.42 o 
  -5  16   2      131.14      127.39      9.99 o 
  -4  16   2      452.26      444.82     15.67 o 
  -3  16   2        3.60        5.88      6.24 o 
  -2  16   2      232.26      207.67     10.64 o 
  -1  16   2       49.54       51.63      8.58 o 
   0  16   2      981.88      775.31     20.25 o 
   1  16   2       19.48       19.40      6.82 o 
   2  16   2       58.93        6.21      7.38 o 
   3  16   2       38.04       13.59      7.26 o 
   4  16   2     1886.70     1750.74     28.91 o 
   5  16   2      229.41      246.74     14.25 o 
   6  16   2      449.83      510.67     18.91 o 
   7  16   2      133.17      150.40     12.96 o 
   8  16   2        2.77       12.25      9.17 o 
   9  16   2       22.42       14.43     11.89 o 
  10  16   2      175.44      196.00     19.44 o 
  11  16   2        0.50       13.23     12.35 o 
  12  16   2       51.99       73.89     24.94 o 
  13  16   2       13.96       -7.25     14.16 o 
  14  16   2        0.45        5.23     15.18 o 
  15  16   2       26.65       29.68     16.56 o 
 -15  17   2       38.03       80.13     20.74 o 
 -14  17   2       11.74       -8.39     15.04 o 
 -13  17   2      120.71      124.78     19.19 o 
 -12  17   2       34.35       70.92     16.95 o 
 -11  17   2      586.06      561.62     26.66 o 
 -10  17   2        6.86        0.23     15.24 o 
  -9  17   2       17.86        3.93      9.03 o 
  -8  17   2      112.39      109.26     11.85 o 
  -7  17   2     2132.06     1875.27     30.36 o 
  -6  17   2       12.10       22.69      8.47 o 
  -5  17   2       29.37       31.58      8.24 o 
  -4  17   2      281.04      300.99     13.37 o 
  -3  17   2       13.08       12.75      9.72 o 
  -2  17   2      170.71      184.65     12.84 o 
  -1  17   2      967.11     1068.06     24.02 o 
   0  17   2        4.92        3.77      7.17 o 
   1  17   2       34.95       21.03      9.05 o 
   2  17   2        0.06       -8.78      8.78 o 
   3  17   2     2134.95     2002.38     35.01 o 
   4  17   2      371.76      327.27     15.35 o 
   5  17   2      307.44      366.58     16.65 o 
   6  17   2      194.74      234.47     13.87 o 
   7  17   2      432.66      407.05     19.40 o 
   8  17   2        1.17       -1.23      9.20 o 
   9  17   2      286.02      326.18     20.97 o 
  10  17   2       23.86       41.33     13.78 o 
  11  17   2        0.53       -0.34     14.10 o 
  12  17   2      131.54      137.50     22.08 o 
  13  17   2       19.41      -15.65     15.65 o 
  14  17   2        3.66      -16.66     16.66 o 
  15  17   2       74.88       79.32     20.20 o 
 -14  18   2      241.16      208.48     29.24 o 
 -13  18   2        7.92       22.54     15.18 o 
 -12  18   2      136.41      222.35     27.45 o 
 -11  18   2      115.76       99.03     17.72 o 
 -10  18   2      187.43      175.26     14.52 o 
  -9  18   2        7.25        9.82      9.65 o 
  -8  18   2      941.55      924.33     26.14 o 
  -7  18   2      134.64      115.24     11.85 o 
  -6  18   2      194.48      237.39     13.48 o 
  -5  18   2        3.21        2.23      7.37 o 
  -4  18   2       74.21       68.06      9.18 o 
  -3  18   2        2.34        9.23      6.50 o 
  -2  18   2     1232.94     1406.64     26.75 o 
  -1  18   2        1.91       -2.54      8.03 o 
   0  18   2      541.43      650.39     21.88 o 
   1  18   2      134.21      152.70     15.28 o 
   2  18   2      789.40      779.62     22.11 o 
   3  18   2       83.50       51.32      9.10 o 
   4  18   2     1086.57      973.75     23.19 o 
   5  18   2      137.14      177.07     13.16 o 
   6  18   2       55.80       39.08      9.81 o 
   7  18   2       79.80      117.58     11.75 o 
   8  18   2      628.55      686.56     29.04 o 
   9  18   2       56.79       52.89     16.33 o 
  10  18   2      122.56      132.20     17.84 o 
  11  18   2       10.28       32.33     16.55 o 
  12  18   2      110.61      131.05     22.18 o 
  13  18   2        0.81      -12.06     16.58 o 
  14  18   2      181.03      197.67     26.16 o 
 -14  19   2       55.57       33.58     18.34 o 
 -13  19   2        1.09        6.97     15.40 o 
 -12  19   2        2.93       10.11     14.34 o 
 -11  19   2       48.75       50.77     16.30 o 
 -10  19   2        8.99       13.58     12.07 o 
  -9  19   2        4.80      -10.05     10.05 o 
  -8  19   2       17.60        4.23      9.15 o 
  -7  19   2       13.43       15.78     13.78 o 
  -6  19   2        1.75       -6.21      7.53 o 
  -5  19   2      183.77      141.35     11.50 o 
  -4  19   2       27.98       10.71      7.64 o 
  -3  19   2      733.34      666.06     21.91 o 
  -2  19   2        0.93       -1.14      7.71 o 
  -1  19   2       90.76       64.09     10.48 o 
   0  19   2        0.70       14.10      8.93 o 
   1  19   2      108.36      111.17     12.23 o 
   2  19   2      267.78      290.26     17.12 o 
   3  19   2      139.15      166.38     13.78 o 
   4  19   2       46.10       28.43      9.22 o 
   5  19   2      630.80      707.04     22.96 o 
   6  19   2       25.17        4.50      9.08 o 
   7  19   2        4.94       -5.93      9.09 o 
   8  19   2      180.35      189.23     17.43 o 
   9  19   2      192.38      204.10     20.31 o 
  10  19   2        6.46        9.75     13.19 o 
  11  19   2       21.34       26.90     15.94 o 
  12  19   2       11.30       -1.52     14.17 o 
  13  19   2       13.51       24.12     17.42 o 
  14  19   2       99.98       50.47     28.61 o 
 -13  20   2        9.74       -6.82     14.67 o 
 -12  20   2      147.03      134.05     20.87 o 
 -11  20   2        3.72        7.76     14.17 o 
 -10  20   2      175.42      154.45     18.38 o 
  -9  20   2        5.77       11.05     11.34 o 
  -8  20   2       65.44       35.80     12.57 o 
  -7  20   2      128.88      128.53     13.57 o 
  -6  20   2     1798.04     1856.33     29.95 o 
  -5  20   2       67.42       53.60      9.13 o 
  -4  20   2     1288.96     1390.15     43.76 o 
  -3  20   2       29.83       15.03      8.89 o 
  -2  20   2      378.50      411.10     18.31 o 
  -1  20   2       14.10       18.70      9.25 o 
   0  20   2     1108.37     1209.62     27.75 o 
   1  20   2        0.17       16.05      9.73 o 
   2  20   2     2981.82     2955.10     46.23 o 
   3  20   2       18.26        9.62      8.63 o 
   4  20   2      138.33       91.99     11.14 o 
   5  20   2       47.80       45.37     10.92 o 
   6  20   2       24.32       25.45     10.03 o 
   7  20   2        8.74        9.00      9.83 o 
   8  20   2       25.84        6.31     13.08 o 
   9  20   2        6.27        4.12     13.66 o 
  10  20   2      258.08      260.23     25.35 o 
  11  20   2       34.24       56.13     18.34 o 
  12  20   2        7.47       13.36     17.66 o 
  13  20   2        1.47      -14.72     16.84 o 
 -13  21   2      107.12       80.11     24.37 o 
 -12  21   2        0.66        7.71     15.25 o 
 -11  21   2      112.50      110.23     18.42 o 
 -10  21   2       15.10        6.93     13.44 o 
  -9  21   2      330.28      265.21     20.93 o 
  -8  21   2       17.97       -0.16     11.19 o 
  -7  21   2      155.70      143.82     14.63 o 
  -6  21   2       22.06       20.89      9.69 o 
  -5  21   2      101.10      117.32     12.05 o 
  -4  21   2        1.18       -7.95      7.95 o 
  -3  21   2      191.75      224.63     14.65 o 
  -2  21   2        1.99       -7.55      7.94 o 
  -1  21   2     2297.73     2214.70     41.97 o 
   0  21   2        9.00        6.47      9.05 o 
   1  21   2      567.56      665.27     24.12 o 
   2  21   2       26.49       28.86     10.03 o 
   3  21   2       11.47        8.08      8.54 o 
   4  21   2       31.50       22.48      9.57 o 
   5  21   2       71.11      120.90     13.02 o 
   6  21   2        0.62        6.39      9.61 o 
   7  21   2       47.16       41.08     12.18 o 
   8  21   2       44.28       64.20     16.13 o 
   9  21   2        9.13        4.78     15.39 o 
  10  21   2      108.06       78.34     19.35 o 
  11  21   2      183.65      176.77     24.25 o 
  12  21   2      162.30      132.45     30.70 o 
  13  21   2        8.89        0.06     17.81 o 
 -12  22   2      520.37      558.54     33.16 o 
 -11  22   2        0.26       31.18     15.47 o 
 -10  22   2       46.98       35.37     14.69 o 
  -9  22   2       67.66       68.95     14.62 o 
  -8  22   2       78.96       84.36     14.13 o 
  -7  22   2        0.79        4.60     11.25 o 
  -6  22   2      428.55      520.51     30.75 o 
  -5  22   2       15.58       11.59     10.58 o 
  -4  22   2       38.62       31.48     10.75 o 
  -3  22   2        0.31       -5.85      8.68 o 
  -2  22   2      397.77      352.88     17.59 o 
  -1  22   2       19.09       27.09     11.06 o 
   0  22   2      409.46      338.51     18.54 o 
   1  22   2        8.83        0.27     10.02 o 
   2  22   2     1020.89      990.82     25.71 o 
   3  22   2        0.04       -1.64      8.55 o 
   4  22   2     1294.60     1352.85     29.95 o 
   5  22   2       89.30       60.18     12.26 o 
   6  22   2        4.15        6.94     10.29 o 
   7  22   2        1.17       13.85     13.67 o 
   8  22   2        6.97        1.42     13.81 o 
   9  22   2        1.05        5.82     14.14 o 
  10  22   2       99.22       40.46     17.17 o 
  11  22   2       74.04       51.76     18.53 o 
  12  22   2       45.18       36.45     19.28 o 
 -11  23   2      324.67      287.88     24.44 o 
 -10  23   2        0.04        2.72     11.32 o 
  -9  23   2      289.28      296.87     20.24 o 
  -8  23   2       13.65       -4.95     13.14 o 
  -7  23   2      673.31      684.20     31.18 o 
  -6  23   2        0.30       -2.25     11.52 o 
  -5  23   2      554.39      530.03     24.91 o 
  -4  23   2       15.51        9.76     11.11 o 
  -3  23   2      222.02      220.89     17.38 o 
  -2  23   2        4.27        9.63      9.57 o 
  -1  23   2     2555.51     2741.10     43.58 o 
   0  23   2       26.17       11.56     10.75 o 
   1  23   2      166.61      161.29     14.93 o 
   2  23   2       38.91       71.50     12.23 o 
   3  23   2        6.47        9.01      9.49 o 
   4  23   2       84.83      100.54     13.13 o 
   5  23   2     1302.72     1240.10     29.88 o 
   6  23   2        2.62       -1.12     12.38 o 
   7  23   2        9.53       22.35     14.69 o 
   8  23   2        2.84      -13.95     13.95 o 
   9  23   2        9.40       41.27     17.70 o 
  10  23   2      154.84      165.15     24.10 o 
  11  23   2      466.73      431.91     56.06 o 
 -10  24   2        1.31        8.03     16.59 o 
  -9  24   2       34.41       42.61     16.24 o 
  -8  24   2      121.64      102.41     18.96 o 
  -7  24   2       10.57        3.63     12.42 o 
  -6  24   2      725.05      637.23     30.00 o 
  -5  24   2        2.42        9.43     11.49 o 
  -4  24   2        0.90        8.63     11.15 o 
  -3  24   2        6.33       -6.63     11.17 o 
  -2  24   2      369.69      381.50     21.71 o 
  -1  24   2       12.98       16.81     11.66 o 
   0  24   2      867.15      970.25     27.51 o 
   1  24   2        3.02        6.24     11.02 o 
   2  24   2       72.74      117.52     13.87 o 
   3  24   2        7.82        3.24     10.52 o 
   4  24   2     1146.79     1168.01     31.77 o 
   5  24   2      149.29      165.22     16.26 o 
   6  24   2      171.70      148.92     18.64 o 
   7  24   2        9.65       -2.46     13.84 o 
   8  24   2       35.09       38.38     24.01 o 
   9  24   2       41.73       35.80     18.16 o 
  10  24   2      333.51      325.05     29.83 o 
  -9  25   2        0.94        5.75     14.97 o 
  -8  25   2        0.11        4.75     14.07 o 
  -7  25   2      749.61      822.12     35.18 o 
  -6  25   2       51.37       64.75     15.63 o 
  -5  25   2      500.33      432.90     25.58 o 
  -4  25   2        4.67       12.30     12.17 o 
  -3  25   2       58.08       76.71     14.44 o 
  -2  25   2        5.83        7.15     12.00 o 
  -1  25   2     1099.39      949.85     32.62 o 
   0  25   2       23.23       37.59     13.93 o 
   1  25   2      532.79      442.04     21.02 o 
   2  25   2      110.73       71.61     12.46 o 
   3  25   2       33.28       22.08     11.22 o 
   4  25   2       64.31       53.11     11.21 o 
   5  25   2      409.96      436.77     26.01 o 
   6  25   2       69.18       35.63     20.98 o 
   7  25   2       68.51       34.69     16.73 o 
   8  25   2        0.67       -9.31     15.78 o 
   9  25   2       54.75       46.56     21.72 o 
  -8  26   2       84.34       75.54     21.69 o 
  -7  26   2        9.95       19.01     13.86 o 
  -6  26   2      402.58      365.61     24.94 o 
  -5  26   2       19.03       30.68     14.00 o 
  -4  26   2        8.88       11.65     12.86 o 
  -3  26   2        6.12      -11.53     11.53 o 
  -2  26   2      359.88      311.27     21.42 o 
  -1  26   2       28.68       33.55     13.54 o 
   0  26   2     1025.99      880.63     34.32 o 
   1  26   2       49.44       74.83     14.91 o 
   2  26   2       28.01       32.01     12.75 o 
   3  26   2       58.60       66.19     12.74 o 
   4  26   2      226.81      220.03     20.97 o 
   5  26   2       31.59       59.16     15.41 o 
   6  26   2      264.79      298.47     24.32 o 
   7  26   2       10.98        6.61     15.65 o 
   8  26   2        1.50        7.51     20.78 o 
  -7  27   2      159.16      112.78     25.15 o 
  -6  27   2        8.95        9.18     14.41 o 
  -5  27   2      222.36      237.76     22.00 o 
  -4  27   2       19.03        7.49     14.05 o 
  -3  27   2       28.90       27.02     13.50 o 
  -2  27   2       33.15       33.30     13.08 o 
  -1  27   2      587.17      642.15     32.92 o 
   0  27   2        0.70        5.97     12.87 o 
   1  27   2       78.70       43.87     14.11 o 
   2  27   2       95.12      124.69     16.65 o 
   3  27   2       10.54       -2.23     17.93 o 
   4  27   2       13.97       23.42     15.60 o 
   5  27   2      267.16      157.37     21.77 o 
   6  27   2       43.16       55.90     16.40 o 
   7  27   2       16.50      -21.19     22.96 o 
  -5  28   2        2.52       11.88     18.09 o 
  -4  28   2      314.99      301.53     25.40 o 
  -3  28   2        0.24       -0.09     13.19 o 
  -2  28   2       16.02        6.34     13.31 o 
  -1  28   2        0.40        8.92     13.06 o 
   0  28   2      203.85      159.74     17.44 o 
   1  28   2        6.46       23.20     14.18 o 
   2  28   2      257.92      379.42     27.11 o 
   3  28   2        5.92        2.92     17.73 o 
   4  28   2       59.20       56.14     17.75 o 
   5  28   2       69.73       78.46     52.78 o 
  -1  29   2      198.23      159.94     42.28 o 
   0  29   2        0.67       -7.30     16.29 o 
   1  29   2       73.79       20.85     49.27 o 
 -18   1   3       49.68       83.08     25.71 o 
 -17   1   3        2.18      -18.81     18.81 o 
 -16   1   3       19.35       13.76     18.35 o 
 -15   1   3       47.85       93.52     18.41 o 
 -14   1   3        0.40        7.54     13.52 o 
 -13   1   3     1085.78     1015.32     34.72 o 
 -12   1   3      247.63      252.39     24.94 o 
 -11   1   3        6.32       -2.71      9.39 o 
 -10   1   3        7.02        9.00      4.41 o 
  -9   1   3       30.41       36.29      4.21 o 
  -8   1   3       55.19       46.72      4.20 o 
  -7   1   3     1613.66     1447.54     17.71 o 
  -6   1   3      160.21      216.70      7.09 o 
  -5   1   3       54.87      116.94      5.96 o 
  -4   1   3      383.51      358.00     10.51 o 
  -3   1   3      394.10      375.63     13.25 o 
  -2   1   3      285.11      260.08      8.28 o 
  -1   1   3     4901.05     5395.30     71.13 o 
   0   1   3      807.88      753.91     15.12 o 
   1   1   3    34276.75    36188.97    382.41 o 
   2   1   3     1960.45     2074.68     18.21 o 
   3   1   3    17085.67    19472.54    127.75 o 
   4   1   3     1855.33     2051.40     20.04 o 
   5   1   3        4.32        5.27      3.27 o 
   6   1   3        0.07       -1.83      2.83 o 
   7   1   3      716.29      991.61     14.55 o 
   8   1   3      559.64      515.06     11.29 o 
   9   1   3        0.28       -2.37      4.40 o 
  10   1   3       52.08       87.62      7.57 o 
  11   1   3      462.46      437.20     14.57 o 
  12   1   3        3.75        5.99      5.80 o 
  13   1   3      232.53      253.55     12.48 o 
  14   1   3        7.24       28.80      7.46 o 
  15   1   3       28.37       19.54      9.70 o 
  16   1   3       62.62       43.20     13.55 o 
  17   1   3       34.88       30.10     21.54 o 
  18   1   3       29.53       27.24     25.19 o 
 -18   2   3      247.04      279.79     31.34 o 
 -17   2   3       13.36        1.78     19.61 o 
 -16   2   3        4.12       -0.99     16.91 o 
 -15   2   3       21.71       15.92     23.45 o 
 -14   2   3        1.07        4.85     13.48 o 
 -13   2   3       61.32       75.61     15.91 o 
 -12   2   3     2976.84     2885.81     66.92 o 
 -11   2   3       54.71       39.14     12.12 o 
 -10   2   3      242.80      204.76      9.28 o 
  -9   2   3      240.76      175.60      9.28 o 
  -8   2   3      537.05      526.93     10.19 o 
  -7   2   3      152.08      213.59      7.21 o 
  -6   2   3     4285.86     4386.29     40.68 o 
  -5   2   3       40.08       53.52      4.85 o 
  -4   2   3      860.99      954.57     15.89 o 
  -3   2   3     1439.62     1330.09     35.84 o 
  -2   2   3      150.83      176.95      7.21 o 
  -1   2   3      102.93       50.04      4.90 o 
   0   2   3    22217.37    23878.05    232.36 o 
   1   2   3     3394.47     3444.14     43.54 o 
   2   2   3    76640.53    79808.00    708.73 o 
   3   2   3     2271.46     2337.01     23.78 o 
   4   2   3    33516.26    34052.50    242.08 o 
   5   2   3      160.17       57.52      3.92 o 
   6   2   3     3952.08     3650.41     31.68 o 
   7   2   3       10.54       20.85      4.39 o 
   8   2   3      218.79      192.25      8.39 o 
   9   2   3      202.02      224.51      9.72 o 
  10   2   3      495.29      641.60     15.80 o 
  11   2   3      499.30      523.06     16.14 o 
  12   2   3       25.17       21.45      6.81 o 
  13   2   3       85.21      128.04     12.88 o 
  14   2   3        3.49        7.85      7.81 o 
  15   2   3        3.51       -8.87      8.87 o 
  16   2   3      104.84       81.51     14.07 o 
  17   2   3      148.58       94.53     19.26 o 
  18   2   3       17.81       33.26     25.00 o 
 -18   3   3       71.40      114.85     25.10 o 
 -17   3   3      348.14      415.45     39.87 o 
 -16   3   3       17.03        8.87     18.07 o 
 -15   3   3       85.31       71.86     19.73 o 
 -14   3   3       45.33       33.18     15.98 o 
 -13   3   3      323.40      332.84     23.66 o 
 -12   3   3       59.56       52.68     14.56 o 
 -11   3   3      475.95      542.35     18.15 o 
 -10   3   3       31.96       18.44      5.42 o 
  -9   3   3     1249.20     1233.70     17.14 o 
  -8   3   3       96.36       91.90      5.90 o 
  -7   3   3     3689.88     3167.76     27.41 o 
  -6   3   3       33.64       21.19      3.90 o 
  -5   3   3     1997.50     1858.30     22.61 o 
  -4   3   3       85.68       77.75      5.36 o 
  -3   3   3      122.03      162.50      7.04 o 
  -2   3   3      124.49      105.25      5.94 o 
  -1   3   3     3856.40     4290.04     42.98 o 
   0   3   3      753.63      801.68     14.94 o 
   1   3   3    16067.94    16660.39    164.37 o 
   2   3   3     3847.28     4025.38     37.92 o 
   3   3   3     7080.69     7588.02     74.92 o 
   4   3   3     2869.84     3210.64     35.10 o 
   5   3   3        5.02       33.52      4.40 o 
   6   3   3      364.79      415.17      8.16 o 
   7   3   3      683.81      699.94     10.99 o 
   8   3   3       53.24       45.62      3.91 o 
   9   3   3       73.20       79.32      7.23 o 
  10   3   3      412.76      398.56     13.96 o 
  11   3   3     1476.70     1283.52     23.28 o 
  12   3   3       18.17       28.68      7.88 o 
  13   3   3       62.80       49.86      8.95 o 
  14   3   3       21.76       26.52     11.52 o 
  15   3   3       20.83       17.62     10.88 o 
  16   3   3       72.50       50.16     13.48 o 
  17   3   3      146.77      113.63     18.34 o 
  18   3   3       78.61       70.52     24.19 o 
 -18   4   3      359.44      384.56     47.41 o 
 -17   4   3      221.82      242.39     28.69 o 
 -16   4   3      104.16      108.47     22.17 o 
 -15   4   3        8.06       11.89     15.74 o 
 -14   4   3       12.52       -8.71     14.73 o 
 -13   4   3        1.48       -7.89     13.72 o 
 -12   4   3     4259.36     4246.02     54.14 o 
 -11   4   3      747.77      679.81     21.00 o 
 -10   4   3      279.45      265.21     10.30 o 
  -9   4   3       62.06       47.10      5.42 o 
  -8   4   3     3271.13     3339.49     29.82 o 
  -7   4   3       15.32        9.76      3.59 o 
  -6   4   3     6780.86     6480.15     47.58 o 
  -5   4   3      146.81      160.79      7.15 o 
  -4   4   3     3648.32     4321.84     40.64 o 
  -3   4   3      121.50      137.42      5.98 o 
  -2   4   3     7063.12     7026.92     65.12 o 
  -1   4   3      117.37      117.46      6.16 o 
   0   4   3    33303.50    35684.58    531.65 o 
   1   4   3       15.32        2.35      3.79 o 
   2   4   3      504.76      475.60      9.07 o 
   3   4   3     4298.19     4493.13     53.65 o 
   4   4   3    25553.59    26244.71    197.38 o 
   5   4   3      472.65      392.63     10.33 o 
   6   4   3      484.10      437.93      8.15 o 
   7   4   3     1201.35     1197.15     15.03 o 
   8   4   3       14.80       14.24      3.72 o 
   9   4   3       65.37       56.30      6.84 o 
  10   4   3      765.75      755.63     17.06 o 
  11   4   3      753.97      789.71     18.82 o 
  12   4   3        1.72        1.05      6.64 o 
  13   4   3      320.46      309.39     18.99 o 
  14   4   3       12.66        3.82      8.68 o 
  15   4   3       57.45       32.15     11.73 o 
  16   4   3       88.73       88.02     15.70 o 
  17   4   3      213.33      257.29     19.65 o 
  18   4   3       30.71       52.75     21.28 o 
 -18   5   3        2.32      -19.52     19.52 o 
 -17   5   3      559.08      584.01     38.65 o 
 -16   5   3      171.02      230.18     31.24 o 
 -15   5   3       30.08       36.45     15.99 o 
 -14   5   3        9.72       16.60     17.56 o 
 -13   5   3      307.18      342.90     26.26 o 
 -12   5   3       15.21       22.29      9.78 o 
 -11   5   3     3830.13     3492.59     47.01 o 
 -10   5   3       84.05       97.50      8.01 o 
  -9   5   3     1250.01     1067.76     17.16 o 
  -8   5   3       61.46       50.73      5.27 o 
  -7   5   3     5038.94     4992.37     38.86 o 
  -6   5   3       69.11       56.37      4.60 o 
  -5   5   3      297.89      172.82      8.01 o 
  -4   5   3       56.13       78.60      4.98 o 
  -3   5   3     1441.07     1422.21     17.85 o 
  -2   5   3     2047.55     2018.90     24.56 o 
  -1   5   3    21113.54    20075.72    404.29 o 
   0   5   3      185.79      214.66      8.75 o 
   1   5   3     5926.08     6492.92    115.39 o 
   2   5   3      211.09      229.74      8.73 o 
   3   5   3     7832.09     9212.30     75.42 o 
   4   5   3     4714.76     4399.83     38.37 o 
   5   5   3    12369.80    12365.89     99.31 o 
   6   5   3     1642.31     1460.77     15.34 o 
   7   5   3     1693.18     1828.78     17.94 o 
   8   5   3       16.39       17.75      3.94 o 
   9   5   3      458.12      415.08     14.88 o 
  10   5   3     1091.41     1039.46     19.48 o 
  11   5   3     2146.10     2143.79     29.53 o 
  12   5   3        1.13       -3.91      6.57 o 
  13   5   3      727.58      713.88     23.07 o 
  14   5   3       25.87       33.15     10.37 o 
  15   5   3      261.69      198.70     16.32 o 
  16   5   3      484.88      430.58     24.25 o 
  17   5   3      266.73      262.11     20.31 o 
  18   5   3       52.29       55.08     21.52 o 
 -18   6   3      436.37      483.12     36.91 o 
 -17   6   3      117.18       85.05     23.24 o 
 -16   6   3       58.85      103.92     21.26 o 
 -15   6   3        0.17      -15.74     15.74 o 
 -14   6   3       64.09       61.22     16.13 o 
 -13   6   3      125.17      127.23     18.88 o 
 -12   6   3     4329.52     4509.49     61.05 o 
 -11   6   3      419.90      378.26     18.34 o 
 -10   6   3       23.53       23.99      5.99 o 
  -9   6   3      108.33      100.77      7.88 o 
  -8   6   3     8804.49     8135.25     62.63 o 
  -7   6   3      218.12      258.98      8.95 o 
  -6   6   3     8725.69     8088.83     56.34 o 
  -5   6   3      321.94      366.31     14.41 o 
  -4   6   3     4630.60     4601.30     38.03 o 
  -3   6   3        1.07       -3.15      3.15 o 
  -2   6   3    13398.03    14391.63    108.04 o 
  -1   6   3     2185.85     1968.33     24.50 o 
   0   6   3     9901.78    10168.55     97.63 o 
   1   6   3      305.55      220.78      8.31 o 
   2   6   3      459.64      376.78      9.91 o 
   3   6   3      648.67      779.90     11.89 o 
   4   6   3    29720.25    29969.99    225.69 o 
   5   6   3     1734.26     2003.82     23.96 o 
   6   6   3    12242.70    11713.66     88.30 o 
   7   6   3       50.49       89.11      6.30 o 
   8   6   3       32.09       45.37      4.67 o 
   9   6   3      705.17      733.01     17.31 o 
  10   6   3     2461.17     2341.70     30.01 o 
  11   6   3      597.45      588.43     16.86 o 
  12   6   3       32.63       38.57      9.03 o 
  13   6   3       43.98       59.06     10.56 o 
  14   6   3       30.90       59.21     11.84 o 
  15   6   3      245.03      289.75     26.78 o 
  16   6   3      624.77      623.55     38.34 o 
  17   6   3      289.06      243.34     23.98 o 
  18   6   3        2.95      -17.36     17.36 o 
 -18   7   3       82.72       98.42     32.76 o 
 -17   7   3       89.75       94.65     22.50 o 
 -16   7   3       19.51       14.28     19.29 o 
 -15   7   3       16.46       46.84     18.18 o 
 -14   7   3      127.88      130.98     20.52 o 
 -13   7   3     4081.44     4069.53     63.71 o 
 -12   7   3      483.71      553.01     25.13 o 
 -11   7   3      757.53      758.55     23.55 o 
 -10   7   3      169.66      160.97      9.99 o 
  -9   7   3       26.26       17.17      5.29 o 
  -8   7   3        4.13        9.78      4.82 o 
  -7   7   3     7994.21     8224.54     58.89 o 
  -6   7   3      198.30      148.89      7.30 o 
  -5   7   3      968.81      760.95     12.26 o 
  -4   7   3       68.97       73.63      5.04 o 
  -3   7   3     3248.97     3280.92     29.27 o 
  -2   7   3       20.90       15.92      3.22 o 
  -1   7   3    24674.58    24291.72    184.93 o 
   0   7   3      272.89      255.40      8.36 o 
   1   7   3     4116.38     4073.37     37.58 o 
   2   7   3      561.19      526.13     10.79 o 
   3   7   3     1890.00     1426.52     16.85 o 
   4   7   3     4277.99     4187.02     37.16 o 
   5   7   3    16179.58    15557.44    130.64 o 
   6   7   3     2614.43     2419.02     26.59 o 
   7   7   3      206.12      139.02      7.06 o 
   8   7   3        3.30       -4.04      4.72 o 
   9   7   3     3726.84     3900.32     39.80 o 
  10   7   3     3267.20     3302.31     37.05 o 
  11   7   3      749.29      878.07     21.63 o 
  12   7   3      235.57      171.39     13.45 o 
  13   7   3      229.19      193.28     15.49 o 
  14   7   3        7.83       -8.22      9.41 o 
  15   7   3      162.19      133.42     22.54 o 
  16   7   3      925.15      856.97     38.34 o 
  17   7   3      155.21      141.59     21.50 o 
  18   7   3       14.78        1.97     22.50 o 
 -18   8   3      247.39      289.26     31.09 o 
 -17   8   3        9.77       41.73     20.55 o 
 -16   8   3      366.18      358.31     30.78 o 
 -15   8   3       48.22       16.80     17.15 o 
 -14   8   3      144.57      145.37     21.42 o 
 -13   8   3       84.55       85.51     12.84 o 
 -12   8   3     1729.35     1871.40     37.06 o 
 -11   8   3       56.90       50.85      9.99 o 
 -10   8   3        4.60        5.90      5.92 o 
  -9   8   3       30.46       14.62      6.50 o 
  -8   8   3     2859.86     2939.54     30.91 o 
  -7   8   3       51.92       59.30      6.26 o 
  -6   8   3    13037.89    12798.78     90.00 o 
  -5   8   3       23.27       48.15      4.82 o 
  -4   8   3     3072.79     2958.11     26.53 o 
  -3   8   3      209.55      178.06      6.35 o 
  -2   8   3      888.84     1542.79     15.69 o 
  -1   8   3      362.94      377.77      9.95 o 
   0   8   3     4152.96     3771.01     45.74 o 
   1   8   3      123.94      113.38      5.90 o 
   2   8   3     7214.30     7815.77     66.26 o 
   3   8   3      620.20      681.95     11.83 o 
   4   8   3    14313.43    14785.84    107.86 o 
   5   8   3     4206.30     4178.20     44.58 o 
   6   8   3     7633.69     7787.75     66.88 o 
   7   8   3       28.67       29.30      5.22 o 
   8   8   3       53.84       59.19      6.41 o 
   9   8   3     2705.49     2752.49     36.61 o 
  10   8   3     4905.30     4726.12     59.77 o 
  11   8   3       92.32       77.91     11.17 o 
  12   8   3      261.96      271.66     17.28 o 
  13   8   3      150.78      143.50     14.66 o 
  14   8   3       23.43       13.28     12.08 o 
  15   8   3      106.79      127.34     18.96 o 
  16   8   3      577.53      563.02     33.34 o 
  17   8   3      168.40      136.34     22.63 o 
  18   8   3        3.73       13.38     20.82 o 
 -18   9   3      168.56      197.46     60.06 o 
 -17   9   3       34.41       10.63     19.94 o 
 -16   9   3        0.39       11.74     18.06 o 
 -15   9   3       58.14       73.34     20.34 o 
 -14   9   3       10.54       -5.32     14.35 o 
 -13   9   3     2461.95     2377.72     46.84 o 
 -12   9   3      159.16      148.02     15.53 o 
 -11   9   3      403.31      500.84     21.67 o 
 -10   9   3      153.75      137.25     11.77 o 
  -9   9   3      247.34      288.19     13.87 o 
  -8   9   3      374.51      369.81     14.25 o 
  -7   9   3     2800.27     2881.12     32.57 o 
  -6   9   3       75.63       68.42      6.27 o 
  -5   9   3     2943.49     2853.69     26.61 o 
  -4   9   3       40.24       33.72      4.36 o 
  -3   9   3      430.93      324.14      8.92 o 
  -2   9   3       68.45       78.20      4.18 o 
  -1   9   3       25.59      108.23      5.97 o 
   0   9   3       36.28       23.40      4.45 o 
   1   9   3     1022.38     1268.73     18.08 o 
   2   9   3      161.94      198.91      7.91 o 
   3   9   3     3259.64     3488.98     34.21 o 
   4   9   3      112.07       91.90      6.41 o 
   5   9   3    12693.57    12874.08    107.11 o 
   6   9   3      528.08      587.27     14.75 o 
   7   9   3      248.44      253.78     10.81 o 
   8   9   3      214.53      220.74     11.33 o 
   9   9   3     2015.39     1964.65     34.10 o 
  10   9   3     1041.92     1125.04     26.84 o 
  11   9   3        1.97       -2.00     11.02 o 
  12   9   3      127.49      106.99     12.83 o 
  13   9   3      208.15      165.63     19.74 o 
  14   9   3       48.86       16.04     13.30 o 
  15   9   3      231.37      306.49     24.96 o 
  16   9   3      206.64      236.19     27.55 o 
  17   9   3       50.39      112.63     20.57 o 
  18   9   3        4.02        9.19     26.09 o 
 -17  10   3       18.67       44.93     21.88 o 
 -16  10   3      106.04      128.90     26.13 o 
 -15  10   3       99.77       77.55     23.66 o 
 -14  10   3      201.27      199.95     29.97 o 
 -13  10   3       71.94       81.53     14.11 o 
 -12  10   3     1443.87     1458.98     35.91 o 
 -11  10   3        3.11        2.69      8.73 o 
 -10  10   3      435.21      424.25     18.68 o 
  -9  10   3       42.48       28.62      9.16 o 
  -8  10   3      399.67      416.29     17.78 o 
  -7  10   3       13.79       -2.72      4.43 o 
  -6  10   3     1377.19     1315.51     20.59 o 
  -5  10   3       22.53        3.72      4.34 o 
  -4  10   3       11.91       19.30      4.46 o 
  -3  10   3        0.35       -0.03      3.30 o 
  -2  10   3     2046.24     2078.25     20.71 o 
  -1  10   3      412.38      330.37      9.55 o 
   0  10   3       34.96       21.53      4.60 o 
   1  10   3      141.76      102.86      6.06 o 
   2  10   3     4680.21     4675.21     39.94 o 
   3  10   3      668.76      684.57     12.46 o 
   4  10   3     2480.88     1886.69     22.43 o 
   5  10   3     1837.51     1781.39     22.71 o 
   6  10   3     1103.15     1072.43     19.88 o 
   7  10   3        0.31        3.76      8.29 o 
   8  10   3      101.12      107.93      9.28 o 
   9  10   3      117.32      120.36     11.70 o 
  10  10   3     1261.75     1448.00     31.05 o 
  11  10   3       80.64       80.07     12.13 o 
  12  10   3        2.27       20.72     11.01 o 
  13  10   3       22.41       20.06     11.99 o 
  14  10   3       81.78       83.48     15.81 o 
  15  10   3      116.79       88.74     17.04 o 
  16  10   3      125.81       97.47     19.75 o 
  17  10   3      157.75      154.83     22.51 o 
 -17  11   3       78.01       46.67     31.58 o 
 -16  11   3        7.94       49.83     30.04 o 
 -15  11   3      344.39      433.34     36.61 o 
 -14  11   3        3.91       -4.65     13.19 o 
 -13  11   3      243.24      302.26     21.30 o 
 -12  11   3      117.60      110.02     14.72 o 
 -11  11   3      161.96      172.20     13.81 o 
 -10  11   3        0.27        9.49      7.18 o 
  -9  11   3       19.36       12.91      7.84 o 
  -8  11   3       34.35       32.79      8.45 o 
  -7  11   3     2391.91     2014.33     29.44 o 
  -6  11   3      110.15       97.51      7.72 o 
  -5  11   3      917.40      882.16     15.89 o 
  -4  11   3      422.80      420.47     11.43 o 
  -3  11   3     1734.83     1834.96     19.69 o 
  -2  11   3      385.16      335.08     10.28 o 
  -1  11   3      585.05      627.85     13.19 o 
   0  11   3        7.67        4.39      5.44 o 
   1  11   3     1041.64     1237.61     17.42 o 
   2  11   3      115.02      109.33      6.83 o 
   3  11   3     3354.85     3398.40     31.86 o 
   4  11   3       99.23       99.53      7.19 o 
   5  11   3     6432.17     6309.37     53.67 o 
   6  11   3      894.09     1036.06     20.10 o 
   7  11   3      375.92      361.80     14.85 o 
   8  11   3      208.42      216.81     13.97 o 
   9  11   3       71.38      108.58     11.81 o 
  10  11   3       75.57      102.58     14.37 o 
  11  11   3      387.66      375.03     19.89 o 
  12  11   3       58.86       25.22     11.73 o 
  13  11   3       35.74       25.64     12.09 o 
  14  11   3       36.87       22.44     14.09 o 
  15  11   3       20.85       35.58     15.74 o 
  16  11   3       75.46      108.39     19.39 o 
  17  11   3       29.41        3.24     15.72 o 
 -17  12   3       16.09        9.33     22.87 o 
 -16  12   3       17.62       -7.62     27.06 o 
 -15  12   3       45.79       58.52     22.92 o 
 -14  12   3      140.42      137.13     19.11 o 
 -13  12   3        0.06      -10.16     11.85 o 
 -12  12   3      310.60      334.48     36.08 o 
 -11  12   3        0.01        3.52      8.51 o 
 -10  12   3       52.19       68.22     10.78 o 
  -9  12   3        3.15       -7.25      7.25 o 
  -8  12   3       35.73       66.78      9.73 o 
  -7  12   3      469.13      522.37     17.54 o 
  -6  12   3      105.98      126.54      9.50 o 
  -5  12   3       69.78       62.96      8.92 o 
  -4  12   3       39.91        9.53      5.54 o 
  -3  12   3       30.35       27.61      5.25 o 
  -2  12   3     2047.75     1791.49     23.77 o 
  -1  12   3       61.10       46.58      6.09 o 
   0  12   3      622.19      539.03     12.84 o 
   1  12   3        0.19        2.55      4.89 o 
   2  12   3      609.14      732.27     14.65 o 
   3  12   3       62.29       76.04      6.91 o 
   4  12   3      212.55      248.43     10.38 o 
   5  12   3       98.22       68.11      7.37 o 
   6  12   3     1152.80     1461.45     25.35 o 
   7  12   3      565.03      526.00     17.57 o 
   8  12   3      679.45      729.11     21.73 o 
   9  12   3       21.51       24.43      8.99 o 
  10  12   3       60.77       66.46     11.26 o 
  11  12   3        5.34       19.63     11.59 o 
  12  12   3       97.27       96.17     14.77 o 
  13  12   3       31.36        9.11     11.67 o 
  14  12   3       57.42       30.64     14.93 o 
  15  12   3        9.75       -9.43     13.95 o 
  16  12   3        4.35        4.29     15.30 o 
  17  12   3       26.02       17.22     16.35 o 
 -16  13   3        3.55       17.51     19.91 o 
 -15  13   3        0.73      -10.24     17.25 o 
 -14  13   3        0.58       -7.62     13.22 o 
 -13  13   3      202.34      241.02     19.83 o 
 -12  13   3       18.76       21.62     12.41 o 
 -11  13   3       12.06       -8.44      8.44 o 
 -10  13   3        0.10        0.71      8.40 o 
  -9  13   3     1043.23     1091.08     26.14 o 
  -8  13   3       33.83       32.21      8.51 o 
  -7  13   3      680.23      710.05     18.73 o 
  -6  13   3      105.00      111.62      9.30 o 
  -5  13   3      377.77      401.92     14.34 o 
  -4  13   3        1.01       10.72      6.47 o 
  -3  13   3       29.12       29.02      5.58 o 
  -2  13   3       11.98        0.18      4.89 o 
  -1  13   3      798.84      881.48     17.48 o 
   0  13   3        4.41        3.18      5.71 o 
   1  13   3      370.00      349.60     11.84 o 
   2  13   3       89.70      103.02      8.33 o 
   3  13   3      183.31      273.76     11.46 o 
   4  13   3        2.04       -2.65      5.37 o 
   5  13   3        1.12        3.63      5.95 o 
   6  13   3       25.86       27.62      7.12 o 
   7  13   3     2381.40     2403.56     38.19 o 
   8  13   3      426.62      463.78     19.25 o 
   9  13   3        0.24       -0.03      8.61 o 
  10  13   3       61.16       60.09     12.63 o 
  11  13   3      170.22      183.42     17.26 o 
  12  13   3       44.98       33.02     12.89 o 
  13  13   3        5.31       12.21     13.24 o 
  14  13   3       16.41       -9.78     14.28 o 
  15  13   3        5.09      -10.13     13.81 o 
  16  13   3        6.03       -8.89     15.14 o 
 -16  14   3       20.88       -9.95     22.21 o 
 -15  14   3        0.34      -16.54     20.28 o 
 -14  14   3      138.44       96.19     18.25 o 
 -13  14   3       37.47       35.39     14.11 o 
 -12  14   3      286.36      258.50     19.89 o 
 -11  14   3        9.92       11.67      9.71 o 
 -10  14   3       38.23       36.10     10.02 o 
  -9  14   3       72.43       54.83     10.51 o 
  -8  14   3      523.79      586.32     26.24 o 
  -7  14   3        0.11       -4.07      8.05 o 
  -6  14   3      167.10      133.05     10.03 o 
  -5  14   3      195.08      193.76     10.82 o 
  -4  14   3     5497.63     5865.20     56.09 o 
  -3  14   3       43.60       58.63      7.41 o 
  -2  14   3     4264.33     3993.67     55.06 o 
  -1  14   3      175.78      170.08     11.21 o 
   0  14   3      217.13      213.56     11.11 o 
   1  14   3       21.79        6.79      6.78 o 
   2  14   3      357.87      393.22     14.86 o 
   3  14   3       63.94       34.83      7.91 o 
   4  14   3      680.94      792.29     18.14 o 
   5  14   3       62.64       50.29      7.59 o 
   6  14   3       81.06      119.96      9.71 o 
   7  14   3      276.09      305.13     16.50 o 
   8  14   3     1531.08     1504.72     31.48 o 
   9  14   3        5.35       -4.31      8.49 o 
  10  14   3     1047.17      978.66     30.04 o 
  11  14   3      152.44      125.93     15.70 o 
  12  14   3      106.16      117.67     16.08 o 
  13  14   3        5.15       10.13     13.37 o 
  14  14   3        4.27      -13.16     13.16 o 
  15  14   3        1.38        3.41     15.75 o 
  16  14   3      157.69      150.37     20.96 o 
 -16  15   3        2.72       28.03     51.17 o 
 -15  15   3        0.07       16.01     20.15 o 
 -14  15   3       33.22       40.34     15.37 o 
 -13  15   3      163.66      123.87     17.03 o 
 -12  15   3       96.03      110.38     16.25 o 
 -11  15   3       53.97       33.99     12.59 o 
 -10  15   3      151.49      186.69     17.95 o 
  -9  15   3      304.22      244.40     15.77 o 
  -8  15   3        0.03        6.35      8.08 o 
  -7  15   3     1412.82     1379.72     26.87 o 
  -6  15   3       27.10       46.15      8.22 o 
  -5  15   3       10.30       12.30      6.97 o 
  -4  15   3       80.70       54.73      9.20 o 
  -3  15   3      216.98      193.80     11.78 o 
  -2  15   3       85.26       79.24      9.28 o 
  -1  15   3      854.49      774.38     20.77 o 
   0  15   3       10.19        7.13      8.28 o 
   1  15   3      516.04      506.78     17.29 o 
   2  15   3      115.64      122.98     11.06 o 
   3  15   3       74.59       51.16      7.82 o 
   4  15   3      196.76      222.47     11.97 o 
   5  15   3      688.80      766.74     18.05 o 
   6  15   3       36.54       46.59      8.55 o 
   7  15   3      619.01      649.59     29.33 o 
   8  15   3      182.21      217.93     15.57 o 
   9  15   3       97.42       96.36     13.66 o 
  10  15   3     1115.72     1236.90     46.45 o 
  11  15   3      118.63       73.46     14.40 o 
  12  15   3      103.17       60.05     14.53 o 
  13  15   3        0.07        1.01     13.46 o 
  14  15   3       20.39       37.77     16.45 o 
  15  15   3        4.29       13.16     14.69 o 
  16  15   3      292.31      279.85     25.75 o 
 -15  16   3       10.12       12.15     29.13 o 
 -14  16   3       50.87       66.43     16.83 o 
 -13  16   3        3.33        0.10     12.41 o 
 -12  16   3     1282.20     1235.64     35.24 o 
 -11  16   3       28.35       30.80     11.24 o 
 -10  16   3      359.43      415.31     20.37 o 
  -9  16   3        2.49       -7.94      7.94 o 
  -8  16   3      689.98      641.61     23.18 o 
  -7  16   3      160.15      120.04     11.48 o 
  -6  16   3     1705.01     1865.35     29.04 o 
  -5  16   3       32.86       14.84     10.19 o 
  -4  16   3     1768.29     1708.59     25.81 o 
  -3  16   3       19.03       20.73      7.54 o 
  -2  16   3      114.57      146.95     11.23 o 
  -1  16   3        0.25       -3.18      5.95 o 
   0  16   3     2396.92     2627.05     39.47 o 
   1  16   3        1.75       18.45      8.23 o 
   2  16   3      589.59      649.92     19.31 o 
   3  16   3      280.23      301.16     14.73 o 
   4  16   3      740.75      644.90     21.66 o 
   5  16   3       53.55       56.61      8.85 o 
   6  16   3      125.21      102.15     10.53 o 
   7  16   3       40.20       27.36     16.87 o 
   8  16   3      388.59      436.50     20.79 o 
   9  16   3      163.80      196.48     17.03 o 
  10  16   3     1583.01     1689.73     54.85 o 
  11  16   3        7.80       -3.07     11.46 o 
  12  16   3       87.02       55.13     15.04 o 
  13  16   3       28.34        6.88     14.87 o 
  14  16   3       34.46       27.06     16.82 o 
  15  16   3       43.59        6.97     16.78 o 
 -15  17   3       91.17       60.05     32.57 o 
 -14  17   3        1.15       14.17     16.81 o 
 -13  17   3      561.87      543.61     27.34 o 
 -12  17   3      297.50      265.41     21.28 o 
 -11  17   3      456.95      514.35     24.35 o 
 -10  17   3        3.10        3.94      9.97 o 
  -9  17   3       23.70        2.00      8.39 o 
  -8  17   3       21.28       11.34      9.63 o 
  -7  17   3     1879.51     1763.02     36.12 o 
  -6  17   3       14.30       12.63      7.88 o 
  -5  17   3      568.20      551.16     17.50 o 
  -4  17   3       51.75       56.86      9.36 o 
  -3  17   3      498.42      621.22     20.17 o 
  -2  17   3        5.72       -4.99      6.73 o 
  -1  17   3     5660.96     6022.87     69.42 o 
   0  17   3       33.84       19.62      8.35 o 
   1  17   3      414.31      420.53     17.47 o 
   2  17   3        9.93        5.19      7.75 o 
   3  17   3       33.52       26.17      7.62 o 
   4  17   3      130.21      140.13     11.55 o 
   5  17   3     1795.64     1714.63     29.93 o 
   6  17   3        7.09       -5.61      7.37 o 
   7  17   3      126.47      112.81     13.79 o 
   8  17   3       26.98       44.61     12.06 o 
   9  17   3     1077.36     1145.95     41.53 o 
  10  17   3      806.78      784.95     33.03 o 
  11  17   3       57.87       57.41     14.68 o 
  12  17   3        3.75        5.18     13.87 o 
  13  17   3       25.81        8.46     14.37 o 
  14  17   3        8.90       -1.47     15.34 o 
  15  17   3      142.33      116.89     21.12 o 
 -14  18   3       27.09       29.26     18.29 o 
 -13  18   3       31.21       28.08     15.92 o 
 -12  18   3     1765.66     1849.53     41.51 o 
 -11  18   3      116.28      123.28     15.09 o 
 -10  18   3        1.84       12.70     10.69 o 
  -9  18   3       11.78       19.53     11.18 o 
  -8  18   3     1143.37     1192.64     28.06 o 
  -7  18   3        8.51       -8.35      8.35 o 
  -6  18   3     2072.04     2143.43     32.16 o 
  -5  18   3       19.10       40.67      9.31 o 
  -4  18   3      320.59      231.73     14.18 o 
  -3  18   3       32.88       26.12      8.77 o 
  -2  18   3     1504.12     1435.31     27.49 o 
  -1  18   3       86.27       95.55     11.28 o 
   0  18   3     4081.46     3968.38     62.68 o 
   1  18   3      253.05      259.73     15.09 o 
   2  18   3      241.21      239.44     14.76 o 
   3  18   3        0.23        4.23      7.54 o 
   4  18   3     3905.67     4041.71     49.83 o 
   5  18   3      687.48      744.61     21.77 o 
   6  18   3      559.97      609.02     23.30 o 
   7  18   3        3.66        3.24     10.85 o 
   8  18   3      153.90      147.15     17.21 o 
   9  18   3      400.84      394.76     25.59 o 
  10  18   3      873.24      903.53     35.75 o 
  11  18   3      333.64      307.66     24.65 o 
  12  18   3       82.00       49.39     21.51 o 
  13  18   3       11.94       11.37     16.50 o 
  14  18   3       79.50       64.62     18.85 o 
 -14  19   3        1.76       16.40     17.66 o 
 -13  19   3      799.09      814.70     58.45 o 
 -12  19   3      190.96      205.92     21.62 o 
 -11  19   3      972.88      912.74     29.72 o 
 -10  19   3        3.36       -9.23      9.23 o 
  -9  19   3       13.98       10.29     10.74 o 
  -8  19   3       64.18       58.93     11.86 o 
  -7  19   3     4381.97     4805.15     57.26 o 
  -6  19   3       19.16       29.96      9.16 o 
  -5  19   3      449.71      525.31     20.57 o 
  -4  19   3        0.25       -1.96      8.02 o 
  -3  19   3      513.28      447.42     18.87 o 
  -2  19   3       49.97       39.72      9.49 o 
  -1  19   3     5488.71     5057.00     60.64 o 
   0  19   3       90.84       65.70     12.31 o 
   1  19   3      661.56      692.19     22.54 o 
   2  19   3       19.98       -0.62      8.37 o 
   3  19   3      647.57      700.51     21.96 o 
   4  19   3      212.42      193.41     13.85 o 
   5  19   3     5884.36     6029.42     67.01 o 
   6  19   3      207.10      171.31     14.56 o 
   7  19   3       22.28       30.27     11.91 o 
   8  19   3      156.89      185.42     22.46 o 
   9  19   3      485.17      509.45     28.86 o 
  10  19   3      375.49      413.80     27.25 o 
  11  19   3     1696.90     1719.26     51.73 o 
  12  19   3      211.71      230.32     26.67 o 
  13  19   3       12.47       16.37     16.93 o 
  14  19   3       89.43       95.86     22.39 o 
 -13  20   3       19.54       20.52     16.25 o 
 -12  20   3     1647.51     1741.74     47.50 o 
 -11  20   3        4.85       11.68     13.06 o 
 -10  20   3       69.23       40.82     12.75 o 
  -9  20   3        5.46       10.10     10.27 o 
  -8  20   3      550.83      487.55     20.96 o 
  -7  20   3       30.63       37.66     10.58 o 
  -6  20   3     1654.38     1664.24     34.84 o 
  -5  20   3        3.09       -7.47      8.44 o 
  -4  20   3       22.60       44.38      9.80 o 
  -3  20   3       37.41       47.27     10.03 o 
  -2  20   3     2845.32     2968.31     42.57 o 
  -1  20   3      101.10       70.16     11.19 o 
   0  20   3      504.16      509.59     26.00 o 
   1  20   3       43.69       63.47     12.52 o 
   2  20   3       83.33       54.77     11.01 o 
   3  20   3      265.90      220.37     15.01 o 
   4  20   3     2287.80     2171.61     36.15 o 
   5  20   3      547.18      609.91     22.51 o 
   6  20   3     1021.42      941.53     31.56 o 
   7  20   3        1.18       -8.37     12.08 o 
   8  20   3      113.04      137.06     18.11 o 
   9  20   3      149.52      147.61     19.37 o 
  10  20   3      224.22      266.28     27.07 o 
  11  20   3      846.63      837.25    144.89 o 
  12  20   3      186.83      114.82     25.04 o 
  13  20   3        0.78       27.07     19.32 o 
 -13  21   3       69.93        3.75     32.87 o 
 -12  21   3      175.86      157.18     28.26 o 
 -11  21   3      379.03      429.12     32.84 o 
 -10  21   3       19.65       25.23     13.15 o 
  -9  21   3       13.48       15.07     11.94 o 
  -8  21   3       12.88       13.47      9.86 o 
  -7  21   3     2206.69     2267.45     40.73 o 
  -6  21   3       14.09       23.08     11.27 o 
  -5  21   3      108.69       76.88     11.56 o 
  -4  21   3        4.61       10.46      9.39 o 
  -3  21   3       56.17       63.00     11.01 o 
  -2  21   3       50.61       42.53     10.24 o 
  -1  21   3      205.46      237.31     16.12 o 
   0  21   3       28.90       19.89      9.62 o 
   1  21   3      471.10      515.41     26.95 o 
   2  21   3       78.91       71.67     11.75 o 
   3  21   3      163.95      115.82     12.63 o 
   4  21   3      127.15      146.25     15.59 o 
   5  21   3     1191.30     1133.13     29.58 o 
   6  21   3      141.66      155.43     18.39 o 
   7  21   3       63.24       78.00     19.25 o 
   8  21   3       34.41        3.15     12.75 o 
   9  21   3        6.11        6.58     13.60 o 
  10  21   3      309.64      298.92     24.74 o 
  11  21   3      806.86      797.88     42.29 o 
  12  21   3       45.04       39.45     18.52 o 
  13  21   3       11.93      -18.02     22.22 o 
 -12  22   3      635.97      672.59     44.65 o 
 -11  22   3       44.65       57.47     17.37 o 
 -10  22   3       19.74       13.55     12.58 o 
  -9  22   3        9.09       19.26     13.81 o 
  -8  22   3        5.56       17.53     13.57 o 
  -7  22   3       18.43       28.12     12.73 o 
  -6  22   3      473.43      499.06     22.62 o 
  -5  22   3        0.77       -4.87     10.01 o 
  -4  22   3       45.49       42.41     10.96 o 
  -3  22   3       16.97        2.02      9.60 o 
  -2  22   3       43.61       19.01     10.12 o 
  -1  22   3       23.20       26.93     10.66 o 
   0  22   3      716.37      766.21     25.79 o 
   1  22   3        0.18       -4.66      8.58 o 
   2  22   3      226.47      296.86     17.44 o 
   3  22   3       21.60       21.33     10.16 o 
   4  22   3      234.36      246.43     16.58 o 
   5  22   3       21.33       15.16     11.60 o 
   6  22   3       50.27       68.33     16.01 o 
   7  22   3        9.46       24.95     13.56 o 
   8  22   3       86.30       65.99     17.00 o 
   9  22   3       75.83       58.29     16.35 o 
  10  22   3      163.94      111.95     21.45 o 
  11  22   3      110.33      151.83     23.87 o 
  12  22   3       32.79       14.96     18.63 o 
 -11  23   3      281.18      275.71     40.39 o 
 -10  23   3       13.40       25.53     15.74 o 
  -9  23   3      241.38      201.95     21.57 o 
  -8  23   3        1.46        7.18     13.25 o 
  -7  23   3      102.26      137.47     17.45 o 
  -6  23   3       18.52       18.67     12.84 o 
  -5  23   3       41.74       50.38     11.63 o 
  -4  23   3        4.61        4.38      9.86 o 
  -3  23   3       22.38       27.57     10.77 o 
  -2  23   3       12.70       13.40     10.00 o 
  -1  23   3      138.35      100.61     12.82 o 
   0  23   3       88.75       87.16     13.31 o 
   1  23   3      497.95      479.81     22.38 o 
   2  23   3       32.80       40.70     10.64 o 
   3  23   3       78.89      119.08     13.57 o 
   4  23   3       52.02       40.34     11.93 o 
   5  23   3      279.13      288.75     21.54 o 
   6  23   3      180.72      181.01     20.08 o 
   7  23   3      210.71      154.70     20.12 o 
   8  23   3        9.85       34.45     15.74 o 
   9  23   3       58.29       31.35     23.81 o 
  10  23   3       97.10      114.10     21.20 o 
  11  23   3        1.49      -10.30     17.12 o 
 -10  24   3      254.41      177.13     23.21 o 
  -9  24   3       10.56       17.78     14.70 o 
  -8  24   3      133.10      132.76     24.46 o 
  -7  24   3        9.13       52.28     14.29 o 
  -6  24   3        6.29        8.30     13.38 o 
  -5  24   3        2.52       20.87     13.09 o 
  -4  24   3      293.44      306.92     20.81 o 
  -3  24   3        0.76       -3.96     10.04 o 
  -2  24   3        2.26       20.31     10.59 o 
  -1  24   3       10.50       10.90     10.38 o 
   0  24   3      417.77      426.00     21.70 o 
   1  24   3       15.40        2.57     10.89 o 
   2  24   3       81.39       54.03     12.75 o 
   3  24   3        1.64        8.70     10.65 o 
   4  24   3       32.96       15.37     13.35 o 
   5  24   3       40.41       17.97     16.11 o 
   6  24   3       78.50       72.40     17.02 o 
   7  24   3       25.31       10.48     16.16 o 
   8  24   3      147.40      112.75     19.47 o 
   9  24   3      111.45       78.21     18.40 o 
  10  24   3       59.71       32.57     19.31 o 
  -9  25   3      292.68      260.25     24.16 o 
  -8  25   3        4.45        3.54     13.82 o 
  -7  25   3       92.61      135.55     18.38 o 
  -6  25   3        1.03        3.05     15.81 o 
  -5  25   3      133.29      139.71     17.95 o 
  -4  25   3        1.06        1.99     12.52 o 
  -3  25   3        8.84       23.99     12.52 o 
  -2  25   3        8.85       23.89     12.36 o 
  -1  25   3       49.68       54.74     12.38 o 
   0  25   3       10.51       -1.00     11.08 o 
   1  25   3        3.61       -6.82     11.25 o 
   2  25   3        2.89       -6.03     10.04 o 
   3  25   3       89.98       68.35     15.10 o 
   4  25   3       24.17       15.99     13.42 o 
   5  25   3       50.44       24.13     17.68 o 
   6  25   3       28.64       42.44     16.19 o 
   7  25   3      101.69      100.78     24.29 o 
   8  25   3       28.25       35.58     16.88 o 
   9  25   3       74.60       64.48     19.95 o 
  -8  26   3        5.62        0.31     14.36 o 
  -7  26   3        0.04       -3.56     13.07 o 
  -6  26   3      137.24      124.92     18.19 o 
  -5  26   3       19.30        7.85     13.55 o 
  -4  26   3       79.89       46.35     15.06 o 
  -3  26   3        0.27      -11.28     11.28 o 
  -2  26   3        0.21        6.02     12.37 o 
  -1  26   3        1.55       10.43     11.77 o 
   0  26   3      141.44      150.63     17.09 o 
   1  26   3       49.24       39.89     11.80 o 
   2  26   3      317.10      378.40     23.06 o 
   3  26   3       73.21       67.34     15.13 o 
   4  26   3       32.40       39.34     17.71 o 
   5  26   3        0.00        2.60     14.50 o 
   6  26   3       47.45       34.62     16.75 o 
   7  26   3       24.38       28.56     16.11 o 
   8  26   3        1.02        7.55     16.43 o 
  -6  27   3        8.06        0.44     14.93 o 
  -5  27   3       85.24       63.79     23.46 o 
  -4  27   3        0.21       -7.41     13.03 o 
  -3  27   3        1.39      -13.36     13.36 o 
  -2  27   3        0.00       14.99     12.93 o 
  -1  27   3      249.19      220.00     22.56 o 
   0  27   3        8.58       16.21     13.01 o 
   1  27   3        0.59        3.63     12.41 o 
   2  27   3      148.34      176.47     22.44 o 
   3  27   3      299.95      316.23     23.60 o 
   4  27   3       41.46       38.05     16.14 o 
   5  27   3      271.14      288.39     24.75 o 
   6  27   3        8.11       21.11     16.87 o 
  -4  28   3      145.65      126.15     19.32 o 
  -3  28   3        5.40        3.93     19.28 o 
  -2  28   3      122.50       75.56     15.43 o 
  -1  28   3       14.03       27.87     14.10 o 
   0  28   3      370.55      329.60     26.65 o 
   1  28   3       37.75       73.68     18.87 o 
   2  28   3      393.17      359.85     28.62 o 
   3  28   3        0.54        1.31     17.07 o 
   4  28   3      228.67      223.75     33.87 o 
 -18   0   4      889.30      922.06     64.10 o 
 -17   0   4      104.98       34.39     26.52 o 
 -16   0   4      105.04      147.34     31.43 o 
 -15   0   4       44.37       45.36     23.50 o 
 -14   0   4     2772.76     2881.65     88.80 o 
 -13   0   4      204.20      228.74     30.80 o 
 -12   0   4     4362.68     4614.44    103.84 o 
 -11   0   4      194.46      184.95     24.43 o 
 -10   0   4        1.97       19.05      8.30 o 
  -9   0   4       10.48       20.77      5.84 o 
  -8   0   4     5350.50     5018.18     51.79 o 
  -7   0   4      404.88      326.68     11.22 o 
  -6   0   4    32681.57    33159.25    321.64 o 
  -5   0   4      213.75      194.61     13.01 o 
  -4   0   4     4417.05     4104.51     97.32 o 
  -3   0   4      711.12      693.69     22.53 o 
  -2   0   4    20795.03    21551.99    257.68 o 
   0   0   4     5195.58     5690.56    105.77 o 
   1   0   4      575.94      659.18     16.79 o 
   2   0   4     7885.18     9115.97     91.73 o 
   3   0   4      315.91      216.35      7.94 o 
   4   0   4    27233.61    26272.69    707.89 o 
   5   0   4      349.56      275.74      9.17 o 
   6   0   4    11567.25    10880.83    105.85 o 
   7   0   4    11151.26    11727.38    126.59 o 
   8   0   4     2770.41     3120.49     45.26 o 
   9   0   4     1339.88     1263.97     25.80 o 
  10   0   4     4042.25     3971.88     53.40 o 
  11   0   4     5059.76     4753.35     62.44 o 
  12   0   4        1.42       11.72      8.78 o 
  13   0   4      470.57      536.46     23.78 o 
  14   0   4      646.12      679.04     27.47 o 
  15   0   4      422.63      490.93     30.27 o 
  16   0   4      513.24      532.45     35.85 o 
  17   0   4      297.48      359.03     52.92 o 
  18   0   4        0.18      -27.34     29.75 o 
 -18   1   4      124.78      152.63     27.18 o 
 -17   1   4      173.83      234.22     28.53 o 
 -16   1   4       32.91       50.65     19.98 o 
 -15   1   4      154.45      186.01     21.63 o 
 -14   1   4      194.30      215.07     21.91 o 
 -13   1   4     4416.32     4450.68     73.92 o 
 -12   1   4      227.99      244.17     20.97 o 
 -11   1   4       37.43       39.42     13.24 o 
 -10   1   4       46.60       43.88      6.95 o 
  -9   1   4     1803.96     1968.00     20.51 o 
  -8   1   4       11.58        7.93      4.05 o 
  -7   1   4    17004.61    17423.09    111.97 o 
  -6   1   4       22.53       27.61      4.13 o 
  -5   1   4      867.34      482.10     12.55 o 
  -4   1   4       41.78       27.22      5.09 o 
  -3   1   4    42005.63    43693.49    362.42 o 
  -2   1   4      981.95      970.05     15.80 o 
  -1   1   4    43855.92    45540.75    529.83 o 
   0   1   4     1363.56     1392.66     24.91 o 
   1   1   4      675.39      672.57     11.78 o 
   2   1   4      785.20      795.82      9.76 o 
   3   1   4      515.73      432.97      7.97 o 
   4   1   4     6966.82     6316.47     45.30 o 
   5   1   4     1018.71      731.85     10.72 o 
   6   1   4      869.32      740.23     11.45 o 
   7   1   4    15796.68    17013.74    116.26 o 
   8   1   4     1160.72     1259.53     17.77 o 
   9   1   4     4107.93     4236.22     39.58 o 
  10   1   4     3333.78     3428.89     35.69 o 
  11   1   4     5161.04     4930.69     47.21 o 
  12   1   4       33.39       37.32      6.78 o 
  13   1   4      237.35      255.08     14.17 o 
  14   1   4      628.03      600.52     19.90 o 
  15   1   4      319.02      310.85     16.79 o 
  16   1   4      329.71      326.90     20.66 o 
  17   1   4       92.90       97.47     20.95 o 
  18   1   4        1.03       23.11     23.10 o 
 -18   2   4      410.38      464.38     43.45 o 
 -17   2   4       11.86       39.25     21.20 o 
 -16   2   4      300.52      367.08     33.58 o 
 -15   2   4       59.44       58.12     19.59 o 
 -14   2   4     1455.84     1535.95     43.04 o 
 -13   2   4      314.84      303.48     23.66 o 
 -12   2   4     4501.57     4433.15     79.45 o 
 -11   2   4       21.92       14.89     11.55 o 
 -10   2   4      311.24      306.31     11.34 o 
  -9   2   4      181.46      163.87      8.04 o 
  -8   2   4     2272.80     2345.10     23.53 o 
  -7   2   4       63.87       68.01      5.30 o 
  -6   2   4     3587.08     3564.36     32.43 o 
  -5   2   4       95.35       86.74      5.51 o 
  -4   2   4     1422.10     1443.98     50.82 o 
  -3   2   4      134.78      116.21      6.54 o 
  -2   2   4     5990.27     6010.43     60.42 o 
  -1   2   4       52.98       36.25      9.62 o 
   0   2   4      414.43      503.21      9.99 o 
   1   2   4      250.33      240.44      6.73 o 
   2   2   4     3893.92     4218.55     36.84 o 
   3   2   4      461.71      398.69     12.07 o 
   4   2   4    29918.91    30384.94    223.71 o 
   5   2   4     2637.88     2454.04     19.67 o 
   6   2   4       54.49      129.94      6.03 o 
   7   2   4      736.59      788.90     15.38 o 
   8   2   4      520.24      515.79     12.12 o 
   9   2   4     1257.32     1354.05     20.55 o 
  10   2   4     2555.26     2451.53     30.16 o 
  11   2   4     1218.11     1171.29     22.14 o 
  12   2   4        2.86        2.26      6.60 o 
  13   2   4      524.23      532.37     18.77 o 
  14   2   4      109.52      122.43     11.06 o 
  15   2   4      392.02      395.35     19.29 o 
  16   2   4      154.68      157.89     15.61 o 
  17   2   4      184.85      171.71     20.92 o 
  18   2   4        2.47        9.47     22.30 o 
 -18   3   4      134.41      119.65     36.54 o 
 -17   3   4       44.56       68.09     29.58 o 
 -16   3   4        3.68       13.15     17.77 o 
 -15   3   4       11.87       22.50     17.34 o 
 -14   3   4       40.99       29.05     18.81 o 
 -13   3   4      428.10      396.17     25.72 o 
 -12   3   4        0.47       17.79     13.54 o 
 -11   3   4      327.86      390.22     22.71 o 
 -10   3   4      767.79      736.86     15.11 o 
  -9   3   4       64.89       36.37      5.33 o 
  -8   3   4       37.57       41.87      5.37 o 
  -7   3   4      287.48      217.59      8.76 o 
  -6   3   4       61.38       72.31      5.15 o 
  -5   3   4     2362.82     2715.59     28.33 o 
  -4   3   4       36.46       26.94      3.98 o 
  -3   3   4     2264.82     2166.01     26.09 o 
  -2   3   4       76.93       60.57      4.08 o 
  -1   3   4        4.83        2.26      2.38 o 
   0   3   4      553.57      651.91     11.56 o 
   1   3   4    35701.91    37585.53    300.42 o 
   2   3   4      134.48      172.21      9.25 o 
   3   3   4        2.96        6.78      4.88 o 
   4   3   4      936.73     1044.56     14.38 o 
   5   3   4    16028.56    15704.52    115.29 o 
   6   3   4       79.71       79.50      3.51 o 
   7   3   4        6.36        7.78      3.42 o 
   8   3   4      489.47      508.43     12.93 o 
   9   3   4     1147.56     1136.36     24.52 o 
  10   3   4      533.92      468.97     15.84 o 
  11   3   4      270.76      267.02     13.43 o 
  12   3   4      289.03      310.70     14.20 o 
  13   3   4      573.28      527.20     19.51 o 
  14   3   4        5.04       -1.87      8.10 o 
  15   3   4      211.57      208.09     16.48 o 
  16   3   4      341.83      428.74     21.77 o 
  17   3   4       56.50       29.10     13.67 o 
  18   3   4        9.43       21.44     20.90 o 
 -18   4   4      133.49      112.88     24.95 o 
 -17   4   4        1.29       30.62     23.71 o 
 -16   4   4       26.40       56.79     20.32 o 
 -15   4   4        0.05       13.78     16.78 o 
 -14   4   4       83.96      149.41     21.32 o 
 -13   4   4       95.58       89.59     18.86 o 
 -12   4   4     1887.39     1868.55     44.07 o 
 -11   4   4        1.04       -8.23      8.23 o 
 -10   4   4       89.82      124.87      8.14 o 
  -9   4   4      220.62      218.40      9.31 o 
  -8   4   4       12.22       21.06      4.56 o 
  -7   4   4       65.54      106.43      6.20 o 
  -6   4   4        1.97       18.68      3.68 o 
  -5   4   4      366.44      363.56      9.52 o 
  -4   4   4      819.97     1065.27     14.68 o 
  -3   4   4      163.84      148.39      8.01 o 
  -2   4   4    50324.63    53516.50    515.37 o 
  -1   4   4        2.33        2.31      2.64 o 
   0   4   4      687.00      694.12     17.27 o 
   1   4   4      265.75      251.98      8.49 o 
   2   4   4    13028.49    15251.35    132.49 o 
   3   4   4        4.52       12.99      3.63 o 
   4   4   4       32.64       83.57      4.72 o 
   5   4   4     1844.14     1729.21     19.00 o 
   6   4   4        3.93       10.14      3.98 o 
   7   4   4        0.61        4.22      3.41 o 
   8   4   4     1745.02     1959.36     19.52 o 
   9   4   4      960.98      950.53     17.49 o 
  10   4   4     1162.87     1233.46     22.57 o 
  11   4   4      348.72      401.38     17.50 o 
  12   4   4       37.85       59.70      8.43 o 
  13   4   4        5.88        1.68      7.03 o 
  14   4   4        9.20       -2.37      9.45 o 
  15   4   4       17.91       -6.82     10.41 o 
  16   4   4       69.96       30.59     12.12 o 
  17   4   4        2.67        6.00     13.80 o 
  18   4   4        8.80      -11.12     20.06 o 
 -18   5   4        8.59       -3.53     19.43 o 
 -17   5   4        2.09      -10.72     17.92 o 
 -16   5   4        8.21        3.38     16.69 o 
 -15   5   4       19.77       44.02     18.04 o 
 -14   5   4       14.87       21.04     16.00 o 
 -13   5   4      451.25      550.10     47.43 o 
 -12   5   4       53.20       49.52     14.56 o 
 -11   5   4      510.04      551.56     21.88 o 
 -10   5   4       43.41       51.21      6.45 o 
  -9   5   4     1514.13     1585.70     21.45 o 
  -8   5   4       94.59       85.97      6.57 o 
  -7   5   4      417.48      374.54      9.80 o 
  -6   5   4       38.65       17.56      3.72 o 
  -5   5   4    23345.30    26008.60    181.69 o 
  -4   5   4       22.54       27.82      4.15 o 
  -3   5   4     7445.79     9229.68     64.55 o 
  -2   5   4     2104.48     2148.03     24.80 o 
  -1   5   4     6153.33     6367.11     58.64 o 
   0   5   4       51.96       53.69      5.46 o 
   1   5   4       57.95       40.87      5.31 o 
   2   5   4     3191.07     3077.60     35.03 o 
   3   5   4     2039.15     1759.80     22.13 o 
   4   5   4       81.79       57.41      5.13 o 
   5   5   4     2458.14     2444.93     26.22 o 
   6   5   4     2327.52     2301.22     23.99 o 
   7   5   4       26.10       73.63      5.56 o 
   8   5   4      531.02      520.90     11.00 o 
   9   5   4      348.04      335.84     12.18 o 
  10   5   4      316.22      277.06     12.41 o 
  11   5   4      100.25      109.53      9.14 o 
  12   5   4       71.45      122.49     13.85 o 
  13   5   4       69.10       62.64      9.71 o 
  14   5   4       33.67       25.98     10.35 o 
  15   5   4        3.56      -10.01     10.01 o 
  16   5   4      194.54      243.21     22.81 o 
  17   5   4       10.19        1.80     13.63 o 
  18   5   4        1.88      -16.48     16.48 o 
 -18   6   4       10.07       26.41     21.07 o 
 -17   6   4       91.43      131.94     25.08 o 
 -16   6   4      194.14      207.64     26.06 o 
 -15   6   4       74.32       74.75     18.96 o 
 -14   6   4       73.73       98.17     19.52 o 
 -13   6   4       42.08       -1.29     13.66 o 
 -12   6   4        6.93       31.50     13.99 o 
 -11   6   4      286.42      269.73     14.65 o 
 -10   6   4        6.32       10.18      5.69 o 
  -9   6   4       45.90       50.46      6.23 o 
  -8   6   4      160.30      199.97      8.85 o 
  -7   6   4       23.20       10.37      3.91 o 
  -6   6   4     1242.98     1400.40     16.70 o 
  -5   6   4      304.63      313.52      9.36 o 
  -4   6   4      943.91     1356.51     16.66 o 
  -3   6   4      102.10      114.11      5.80 o 
  -2   6   4     1322.06     1449.52     17.46 o 
  -1   6   4     1452.19     1537.19     19.82 o 
   0   6   4      118.29      123.85      6.84 o 
   1   6   4       22.28       24.38      4.46 o 
   2   6   4     3148.68     3224.86     39.97 o 
   3   6   4        6.60        2.08      3.74 o 
   4   6   4     2649.67     2692.16     29.91 o 
   5   6   4      125.60       96.81      6.14 o 
   6   6   4     7008.33     7335.11     62.56 o 
   7   6   4       11.10        5.32      4.59 o 
   8   6   4      100.70       93.91      6.10 o 
   9   6   4        0.68        5.22      6.22 o 
  10   6   4      240.16      254.29     15.63 o 
  11   6   4       12.83       13.60      7.07 o 
  12   6   4      108.29      126.50     10.92 o 
  13   6   4       83.19       79.33     12.82 o 
  14   6   4      150.42      121.76     17.77 o 
  15   6   4        1.52       -0.93     12.97 o 
  16   6   4      146.65      133.04     19.77 o 
  17   6   4       57.00       60.42     17.72 o 
  18   6   4        2.09        2.66     15.73 o 
 -18   7   4      160.36      162.13     30.09 o 
 -17   7   4        2.22       24.34     20.15 o 
 -16   7   4        0.14       -9.61     17.92 o 
 -15   7   4        1.66      -13.27     18.64 o 
 -14   7   4        0.30      -13.02     13.02 o 
 -13   7   4       70.77       78.90     17.63 o 
 -12   7   4       30.83       33.35     12.09 o 
 -11   7   4      396.40      377.66     17.02 o 
 -10   7   4      131.49      104.77      9.87 o 
  -9   7   4       28.62       30.83      6.00 o 
  -8   7   4        0.26       -1.10      4.55 o 
  -7   7   4      428.06      494.65     12.04 o 
  -6   7   4      312.92      343.98     10.17 o 
  -5   7   4     1249.79     1239.17     16.25 o 
  -4   7   4        5.03       -3.88      3.88 o 
  -3   7   4     1643.74     1369.25     16.28 o 
  -2   7   4      551.22      619.84     10.98 o 
  -1   7   4      920.04     1212.40     15.37 o 
   0   7   4       25.99        7.56      3.26 o 
   1   7   4        2.82       -0.95      3.33 o 
   2   7   4       30.91       33.65      5.47 o 
   3   7   4      384.76      252.15      8.55 o 
   4   7   4        9.72        1.08      3.71 o 
   5   7   4       11.64       29.35      4.80 o 
   6   7   4     1348.35     1520.86     22.33 o 
   7   7   4       44.29       45.69      6.49 o 
   8   7   4       54.16       35.04      7.76 o 
   9   7   4      197.25      219.16     13.03 o 
  10   7   4      118.00      109.17      9.57 o 
  11   7   4      358.84      346.95     15.34 o 
  12   7   4        5.67        0.24      9.61 o 
  13   7   4      273.70      278.01     19.45 o 
  14   7   4      617.27      658.92     29.76 o 
  15   7   4        3.04      -10.64     10.64 o 
  16   7   4        4.46       -5.77     14.59 o 
  17   7   4       59.71       14.66     17.91 o 
  18   7   4       50.35       29.18     15.99 o 
 -18   8   4      308.92      281.36     30.67 o 
 -17   8   4        2.29       -1.23     19.78 o 
 -16   8   4      269.79      268.18     28.15 o 
 -15   8   4        2.07      -18.54     18.54 o 
 -14   8   4       13.42      -15.37     17.40 o 
 -13   8   4       20.77       10.16     15.22 o 
 -12   8   4      998.15     1069.62     32.69 o 
 -11   8   4       15.83       11.58      8.10 o 
 -10   8   4       62.80       52.87      9.43 o 
  -9   8   4       70.83       76.89      8.60 o 
  -8   8   4      487.79      599.63     15.64 o 
  -7   8   4       29.26       33.69      6.04 o 
  -6   8   4      371.85      286.59      9.45 o 
  -5   8   4       88.77      118.10      6.19 o 
  -4   8   4     5071.19     5257.06     39.59 o 
  -3   8   4      117.01      122.08      5.13 o 
  -2   8   4     7088.67     7333.08     54.42 o 
  -1   8   4      927.94      932.77     13.35 o 
   0   8   4     1330.09     1181.44     15.50 o 
   1   8   4       70.97       78.34      5.97 o 
   2   8   4      246.98      344.67     12.97 o 
   3   8   4       47.67       89.08      5.43 o 
   4   8   4     3431.67     3641.06     33.61 o 
   5   8   4       83.80       52.63      5.68 o 
   6   8   4        4.03       12.11      4.75 o 
   7   8   4      134.17      160.85      9.34 o 
   8   8   4      218.73      195.83     10.64 o 
   9   8   4      469.84      479.55     16.83 o 
  10   8   4        0.94        5.18      7.01 o 
  11   8   4     1760.48     1892.04     38.69 o 
  12   8   4      337.66      361.68     24.01 o 
  13   8   4        2.15       15.60     11.48 o 
  14   8   4      555.75      499.14     26.45 o 
  15   8   4        3.82       12.59     13.66 o 
  16   8   4      117.19      127.26     19.06 o 
  17   8   4       37.09       47.96     17.11 o 
  18   8   4       27.64       -1.04     16.24 o 
 -17   9   4       49.97       48.91     24.78 o 
 -16   9   4       36.25       18.46     21.91 o 
 -15   9   4        8.44       -0.66     19.76 o 
 -14   9   4       14.29       25.01     19.34 o 
 -13   9   4      662.50      727.86     41.88 o 
 -12   9   4       98.17       89.14     13.26 o 
 -11   9   4        1.93       -0.85      7.56 o 
 -10   9   4        0.73       -4.97      6.70 o 
  -9   9   4       73.82       32.53      8.16 o 
  -8   9   4       22.37       20.47      6.24 o 
  -7   9   4     4697.89     4727.40     46.36 o 
  -6   9   4        0.15        0.30      6.36 o 
  -5   9   4      538.42      723.54     15.11 o 
  -4   9   4      459.13      435.58      9.95 o 
  -3   9   4     2402.09     2577.63     22.86 o 
  -2   9   4     1154.12     1117.90     16.22 o 
  -1   9   4     6856.66     7164.38     53.73 o 
   0   9   4      592.71      462.61     13.43 o 
   1   9   4      316.90      349.76     12.64 o 
   2   9   4       52.64       72.62      5.35 o 
   3   9   4      232.61      175.54      7.32 o 
   4   9   4      748.53      927.73     15.06 o 
   5   9   4     2937.11     2616.12     32.23 o 
   6   9   4      105.55      118.20      7.84 o 
   7   9   4       87.66       75.21      7.40 o 
   8   9   4        0.27       -3.35      7.29 o 
   9   9   4       56.17       39.50      9.18 o 
  10   9   4      550.90      557.43     20.82 o 
  11   9   4      929.91     1006.36     29.16 o 
  12   9   4      295.31      347.50     21.06 o 
  13   9   4        4.06       18.78     12.71 o 
  14   9   4      301.68      306.59     22.26 o 
  15   9   4      110.86       81.19     17.95 o 
  16   9   4      506.00      514.81     32.07 o 
  17   9   4        0.59        0.48     15.76 o 
 -17  10   4       88.00       46.52     25.06 o 
 -16  10   4       13.11       14.41     22.06 o 
 -15  10   4       18.51        9.09     20.36 o 
 -14  10   4       82.28       82.01     22.16 o 
 -13  10   4      181.19      211.44     22.76 o 
 -12  10   4     2208.59     2056.18    110.22 o 
 -11  10   4        9.76        2.61      7.88 o 
 -10  10   4       16.50       20.01     10.01 o 
  -9  10   4        1.26        7.65      7.21 o 
  -8  10   4     1971.83     2164.42     35.71 o 
  -7  10   4       88.54       64.50      8.25 o 
  -6  10   4     5105.15     4863.54     44.32 o 
  -5  10   4        0.26        7.72      4.30 o 
  -4  10   4     7434.97     7605.44     52.87 o 
  -3  10   4      531.62      556.03     11.34 o 
  -2  10   4     3289.38     3271.83     30.84 o 
  -1  10   4      933.34      888.50     13.55 o 
   0  10   4      590.98      482.55     10.91 o 
   1  10   4       98.35       94.20      5.97 o 
   2  10   4     1472.56     1224.67     17.22 o 
   3  10   4      307.54      289.32      9.54 o 
   4  10   4     9780.21     9351.51     71.06 o 
   5  10   4      476.30      465.95     11.47 o 
   6  10   4      191.00      239.15     10.50 o 
   7  10   4      216.94      197.11     11.13 o 
   8  10   4      627.16      572.03     18.29 o 
   9  10   4      411.14      412.21     18.02 o 
  10  10   4     4210.80     4305.64     62.15 o 
  11  10   4      984.15     1022.66     29.71 o 
  12  10   4      254.02      265.22     19.75 o 
  13  10   4      116.07      131.88     23.29 o 
  14  10   4        8.57       32.96     13.35 o 
  15  10   4      425.52      408.95     28.67 o 
  16  10   4      752.52      743.41     38.23 o 
  17  10   4        6.64       14.00     15.30 o 
 -17  11   4      235.71      147.13     63.15 o 
 -16  11   4        9.01       22.41     24.40 o 
 -15  11   4       37.15      -19.00     33.06 o 
 -14  11   4       30.89       40.33     21.42 o 
 -13  11   4     1319.11     1226.99    133.73 o 
 -12  11   4       41.52       56.57     12.81 o 
 -11  11   4      360.97      417.71     25.50 o 
 -10  11   4        0.96        0.64      7.86 o 
  -9  11   4       92.56      147.20     12.24 o 
  -8  11   4        3.87        4.53      6.64 o 
  -7  11   4     4668.00     4495.89     56.00 o 
  -6  11   4        4.79       -0.67      5.50 o 
  -5  11   4     2731.78     2443.93     28.86 o 
  -4  11   4       94.61       75.99      5.76 o 
  -3  11   4     1796.68     1484.84     18.74 o 
  -2  11   4      212.38      222.71      8.43 o 
  -1  11   4    19197.23    18497.54    121.80 o 
   0  11   4      525.52      606.72     12.90 o 
   1  11   4     2369.42     2399.08     25.70 o 
   2  11   4      371.09      433.60     12.48 o 
   3  11   4     3858.30     4021.01     36.92 o 
   4  11   4     1044.26      962.37     16.09 o 
   5  11   4     8636.93     8983.66     70.82 o 
   6  11   4       74.63       61.88      7.90 o 
   7  11   4      141.08      131.16     10.79 o 
   8  11   4       19.68       41.76      8.74 o 
   9  11   4     3244.95     3183.08     50.28 o 
  10  11   4     4260.13     4250.49     62.26 o 
  11  11   4     1059.09     1058.35     30.81 o 
  12  11   4       62.31       74.82     13.69 o 
  13  11   4       16.94       13.90     16.40 o 
  14  11   4        1.32      -10.86     14.61 o 
  15  11   4      423.35      412.67     30.02 o 
  16  11   4      716.83      814.12     40.03 o 
  17  11   4       27.06       19.20     17.15 o 
 -17  12   4       85.40       97.91     26.75 o 
 -16  12   4        7.80      -20.12     20.12 o 
 -15  12   4        0.24      -19.11     19.11 o 
 -14  12   4      298.28      263.53     30.16 o 
 -13  12   4       38.52       35.88     22.57 o 
 -12  12   4     2616.83     2631.68     49.81 o 
 -11  12   4       24.65       25.73     10.32 o 
 -10  12   4       43.78       54.22     12.26 o 
  -9  12   4        2.31       -6.26      6.26 o 
  -8  12   4     3330.68     3528.60     46.97 o 
  -7  12   4       26.10       26.26      8.38 o 
  -6  12   4     7403.08     7167.96     68.93 o 
  -5  12   4       30.85       43.81      7.02 o 
  -4  12   4      319.46      285.35      9.72 o 
  -3  12   4       76.81       76.26      6.84 o 
  -2  12   4     8827.70     8088.78     61.12 o 
  -1  12   4      887.64      858.38     15.78 o 
   0  12   4     4494.52     4493.15     40.72 o 
   1  12   4        3.26       -0.15      5.63 o 
   2  12   4     2598.23     2782.59     30.37 o 
   3  12   4      326.90      365.04     11.37 o 
   4  12   4     7160.67     7168.27     59.19 o 
   5  12   4      946.09      993.16     18.21 o 
   6  12   4     1064.71     1080.65     28.03 o 
   7  12   4      246.16      290.84     15.38 o 
   8  12   4        2.35       -9.10      9.10 o 
   9  12   4     3509.42     3714.17     56.19 o 
  10  12   4     3065.29     2859.45     49.43 o 
  11  12   4      741.10      750.11     28.28 o 
  12  12   4      106.04      111.11     22.07 o 
  13  12   4       30.56       30.96     13.15 o 
  14  12   4       13.89        9.91     14.33 o 
  15  12   4      764.62      855.99     37.20 o 
  16  12   4      483.88      502.37     31.19 o 
  17  12   4       45.64       56.42     18.86 o 
 -16  13   4        0.52      -10.71     20.00 o 
 -15  13   4        3.75       10.26     21.13 o 
 -14  13   4      105.93      126.09     28.97 o 
 -13  13   4      864.79      827.42     41.70 o 
 -12  13   4       24.52       20.72     12.28 o 
 -11  13   4      799.43      779.07     26.41 o 
 -10  13   4        8.57        2.22      8.52 o 
  -9  13   4        6.16        0.58      7.27 o 
  -8  13   4       34.50       43.31     11.80 o 
  -7  13   4     5250.07     4998.98     58.03 o 
  -6  13   4       31.07       25.40      7.03 o 
  -5  13   4     6625.99     6684.35     79.06 o 
  -4  13   4      287.18      296.28     12.69 o 
  -3  13   4     1010.92      851.08     18.29 o 
  -2  13   4      357.88      336.17     12.94 o 
  -1  13   4     8480.48     8412.41     72.73 o 
   0  13   4      357.80      319.31     11.64 o 
   1  13   4       50.23       54.91      6.97 o 
   2  13   4       21.55       12.35      5.81 o 
   3  13   4     1652.55     1546.52     22.73 o 
   4  13   4      913.94      786.34     18.75 o 
   5  13   4     6416.26     6276.45     57.21 o 
   6  13   4      178.81      265.81     15.19 o 
   7  13   4        4.35       10.13      7.64 o 
   8  13   4        3.50        6.16      9.18 o 
   9  13   4     2110.21     2271.52     50.02 o 
  10  13   4     1073.80     1121.24     31.39 o 
  11  13   4      628.40      714.71     28.06 o 
  12  13   4       95.58       80.07     14.65 o 
  13  13   4       80.07       89.71     16.31 o 
  14  13   4       27.77       13.56     14.64 o 
  15  13   4      155.54      118.25     24.13 o 
  16  13   4      425.64      430.95     28.73 o 
 -16  14   4      103.87       60.12     23.49 o 
 -15  14   4        6.74      -18.93     18.93 o 
 -14  14   4      443.39      508.81     40.63 o 
 -13  14   4        1.03        0.96     13.85 o 
 -12  14   4      881.78     1027.25     32.15 o 
 -11  14   4       95.43       70.83     13.47 o 
 -10  14   4       22.25       -6.25      8.56 o 
  -9  14   4        1.63       -3.13      8.37 o 
  -8  14   4     1905.35     1614.67     30.81 o 
  -7  14   4        0.17       -6.68      7.61 o 
  -6  14   4      764.73      794.33     25.15 o 
  -5  14   4      207.05      216.63     11.17 o 
  -4  14   4     1545.83     1420.08     26.68 o 
  -3  14   4      832.32      809.72     20.20 o 
  -2  14   4     6356.65     6293.45     83.39 o 
  -1  14   4      794.23      835.87     19.47 o 
   0  14   4      389.28      502.52     15.91 o 
   1  14   4      260.25      227.18     13.80 o 
   2  14   4      544.41      496.14     16.60 o 
   3  14   4       84.82      106.91      8.99 o 
   4  14   4     2327.62     2012.48     28.47 o 
   5  14   4      768.55      841.33     18.26 o 
   6  14   4     1187.66     1204.89     24.55 o 
   7  14   4      116.54      121.13     11.83 o 
   8  14   4      285.44      304.43     18.79 o 
   9  14   4       84.38       69.67     12.56 o 
  10  14   4      152.61      189.55     21.86 o 
  11  14   4      529.59      492.20     37.44 o 
  12  14   4        3.35        6.96     11.72 o 
  13  14   4        0.57       -2.98     12.42 o 
  14  14   4       83.16       78.08     22.15 o 
  15  14   4      131.62      192.20     22.79 o 
  16  14   4      132.83      129.95     20.86 o 
 -16  15   4        0.50        0.35     20.91 o 
 -15  15   4       49.54       81.53     23.82 o 
 -14  15   4      123.19       95.67     23.21 o 
 -13  15   4      820.38      791.66     34.93 o 
 -12  15   4        9.83       -7.23     11.75 o 
 -11  15   4      256.32      316.89     19.04 o 
 -10  15   4        1.21       -7.77      7.77 o 
  -9  15   4      157.27      214.97     15.39 o 
  -8  15   4        7.32        9.79      8.80 o 
  -7  15   4      858.06      930.26     23.57 o 
  -6  15   4      177.30      170.44     12.92 o 
  -5  15   4      393.49      415.40     14.47 o 
  -4  15   4      526.56      493.98     17.74 o 
  -3  15   4        2.85       20.21      6.91 o 
  -2  15   4       95.04       98.56     10.62 o 
  -1  15   4     1401.64     1292.88     28.88 o 
   0  15   4       46.37       64.45     12.41 o 
   1  15   4      389.28      340.20     14.28 o 
   2  15   4      283.48      263.30     13.07 o 
   3  15   4      468.52      512.21     15.82 o 
   4  15   4      340.69      335.54     13.99 o 
   5  15   4      110.42      182.06     11.00 o 
   6  15   4       76.72       74.31      9.54 o 
   7  15   4      363.52      372.61     20.89 o 
   8  15   4       17.77        2.53      9.64 o 
   9  15   4        4.31        3.52      9.98 o 
  10  15   4      390.94      432.79     29.93 o 
  11  15   4      104.69       49.08     13.34 o 
  12  15   4       17.48       -6.36     16.19 o 
  13  15   4        7.27        0.21     12.72 o 
  14  15   4        5.07        9.92     15.53 o 
  15  15   4       98.85      102.81     20.69 o 
  16  15   4      214.23      231.35     30.14 o 
 -15  16   4        8.55       24.15     23.84 o 
 -14  16   4      302.39      319.26     28.14 o 
 -13  16   4        8.58       -0.63     13.97 o 
 -12  16   4       31.41       37.56     13.82 o 
 -11  16   4        4.19       26.32     11.62 o 
 -10  16   4       29.69       42.81     10.35 o 
  -9  16   4        0.21       -8.76      8.76 o 
  -8  16   4      523.93      622.08     22.82 o 
  -7  16   4       15.65       -6.90      9.02 o 
  -6  16   4      174.34      193.67     12.57 o 
  -5  16   4       80.06      111.72     10.73 o 
  -4  16   4      317.65      287.44     15.85 o 
  -3  16   4       88.04       71.90      8.21 o 
  -2  16   4     1270.60     1141.26     23.31 o 
  -1  16   4      192.10      185.31     13.35 o 
   0  16   4      167.03      179.00     13.13 o 
   1  16   4       56.61       74.14      9.80 o 
   2  16   4      322.00      287.80     14.37 o 
   3  16   4      110.20      115.63      9.42 o 
   4  16   4      749.38      814.73     19.52 o 
   5  16   4      294.44      303.89     13.82 o 
   6  16   4      529.83      600.90     19.59 o 
   7  16   4      177.64      164.13     15.10 o 
   8  16   4       25.46       18.89     10.46 o 
   9  16   4      116.45      177.44     22.73 o 
  10  16   4      299.98      304.88     21.22 o 
  11  16   4      116.15      138.13     17.07 o 
  12  16   4        5.35       -4.07     12.17 o 
  13  16   4        0.44       16.84     15.15 o 
  14  16   4        2.27       26.86     16.11 o 
  15  16   4      227.77      256.17     27.64 o 
 -15  17   4        4.47      -19.51     19.51 o 
 -14  17   4        1.70       -2.41     17.12 o 
 -13  17   4      422.32      423.57     33.64 o 
 -12  17   4        5.34      -12.57     12.57 o 
 -11  17   4      117.90       88.47     14.25 o 
 -10  17   4       28.08       31.68     11.43 o 
  -9  17   4      662.31      570.45     23.05 o 
  -8  17   4        0.27       -4.07      8.78 o 
  -7  17   4      662.94      736.45     22.56 o 
  -6  17   4        0.63       -6.75      7.28 o 
  -5  17   4       31.95       19.39      8.78 o 
  -4  17   4      372.97      341.90     16.21 o 
  -3  17   4     3704.13     3911.91     50.06 o 
  -2  17   4       35.07       13.49      7.45 o 
  -1  17   4      552.84      623.71     20.40 o 
   0  17   4        9.70        6.65      7.88 o 
   1  17   4      600.26      650.53     20.30 o 
   2  17   4       16.08       -4.70      7.36 o 
   3  17   4     1515.12     1414.75     29.52 o 
   4  17   4      195.71      249.02     13.93 o 
   5  17   4       12.32       42.67      9.93 o 
   6  17   4      127.39      102.14     14.37 o 
   7  17   4      881.73      866.66     31.07 o 
   8  17   4      172.94      219.21     18.02 o 
   9  17   4       51.86       64.70     13.79 o 
  10  17   4      442.13      475.78     25.94 o 
  11  17   4      220.52      232.77     20.25 o 
  12  17   4      120.32      129.77     21.01 o 
  13  17   4        2.04       -0.92     14.15 o 
  14  17   4        1.03       -3.18     15.29 o 
  15  17   4       93.39       86.87     26.96 o 
 -14  18   4      147.68      157.30     26.34 o 
 -13  18   4        0.01        8.53     14.81 o 
 -12  18   4       31.32       28.87     14.02 o 
 -11  18   4        0.36        7.13     10.22 o 
 -10  18   4      283.55      309.85     18.78 o 
  -9  18   4        2.05       -6.65      9.88 o 
  -8  18   4      214.24      197.15     18.55 o 
  -7  18   4       11.29       10.74      8.44 o 
  -6  18   4      247.65      231.84     15.98 o 
  -5  18   4        0.53        0.81      8.04 o 
  -4  18   4     1946.96     1972.92     33.34 o 
  -3  18   4       40.16       46.51      9.19 o 
  -2  18   4      191.66      144.28     11.07 o 
  -1  18   4        0.35        2.28      8.31 o 
   0  18   4       43.34       38.08      9.07 o 
   1  18   4      719.44      677.82     22.33 o 
   2  18   4      641.82      586.30     20.95 o 
   3  18   4       72.37       63.84     10.43 o 
   4  18   4      103.55      130.13     16.53 o 
   5  18   4        1.32        3.23      8.52 o 
   6  18   4       63.61       77.74     14.01 o 
   7  18   4      146.14      161.67     17.46 o 
   8  18   4      510.53      564.20     28.71 o 
   9  18   4      156.68      163.97     18.32 o 
  10  18   4       45.06       45.42     14.60 o 
  11  18   4        6.30       24.16     13.42 o 
  12  18   4      157.76      169.99     19.62 o 
  13  18   4        9.27      -11.43     15.02 o 
  14  18   4       30.97       45.08     17.53 o 
 -14  19   4       31.72       22.38     20.55 o 
 -13  19   4        4.03       55.15     18.30 o 
 -12  19   4        2.94        4.06     14.64 o 
 -11  19   4      146.76      170.71     17.00 o 
 -10  19   4        3.39        4.52     11.03 o 
  -9  19   4      239.45      317.50     20.25 o 
  -8  19   4        2.40       16.66      9.50 o 
  -7  19   4       78.21       53.61     11.79 o 
  -6  19   4       52.28       65.64     14.12 o 
  -5  19   4       48.26       21.87      8.91 o 
  -4  19   4       36.06       10.87      8.75 o 
  -3  19   4       17.01       20.90      9.08 o 
  -2  19   4        0.07       -3.03      7.50 o 
  -1  19   4      383.07      361.80     17.93 o 
   0  19   4       30.29       39.98      9.62 o 
   1  19   4     1483.70     1606.90     30.94 o 
   2  19   4       32.06       57.18     12.79 o 
   3  19   4        3.03       11.40      8.14 o 
   4  19   4        1.54        3.70      8.24 o 
   5  19   4       11.16       19.44     10.26 o 
   6  19   4        9.58        1.07     11.06 o 
   7  19   4      436.35      472.82     26.35 o 
   8  19   4      248.40      245.47     21.44 o 
   9  19   4       76.41       73.53     16.39 o 
  10  19   4        3.00        4.28     17.31 o 
  11  19   4        9.84       22.52     17.13 o 
  12  19   4       41.64       39.27     17.12 o 
  13  19   4        3.70       -3.32     15.23 o 
  14  19   4       27.31       40.01     17.93 o 
 -13  20   4        6.20       19.68     16.66 o 
 -12  20   4      122.01      129.86     33.29 o 
 -11  20   4        0.19       19.52     12.04 o 
 -10  20   4      215.00      183.59     15.85 o 
  -9  20   4       22.36       16.03     10.41 o 
  -8  20   4       81.80       41.77     13.36 o 
  -7  20   4        0.00        1.05     10.51 o 
  -6  20   4        6.21        0.99      9.87 o 
  -5  20   4        0.11       -8.45      9.06 o 
  -4  20   4      592.34      602.11     22.32 o 
  -3  20   4        0.01        7.54      8.82 o 
  -2  20   4      737.08      801.91     22.83 o 
  -1  20   4        0.00       -5.31      8.16 o 
   0  20   4       39.88       46.86     10.30 o 
   1  20   4        8.74       12.49      9.04 o 
   2  20   4       36.47       45.50     12.47 o 
   3  20   4       12.71        0.89      8.42 o 
   4  20   4      122.45       84.94     11.69 o 
   5  20   4        7.09       -1.05     11.16 o 
   6  20   4        0.01       -9.85     10.38 o 
   7  20   4      152.13      150.26     30.27 o 
   8  20   4      287.68      286.88     38.10 o 
   9  20   4       21.18       19.42     14.07 o 
  10  20   4      115.33      170.61     26.78 o 
  11  20   4        2.79       10.07     15.77 o 
  12  20   4       29.02       54.40     19.06 o 
  13  20   4       84.22       54.43     20.77 o 
 -12  21   4       38.06       22.28     14.74 o 
 -11  21   4       39.97       44.73     19.38 o 
 -10  21   4        0.00       -0.70     11.97 o 
  -9  21   4       38.56        6.13     14.86 o 
  -8  21   4       15.50      -11.13     11.13 o 
  -7  21   4      486.68      505.54     24.05 o 
  -6  21   4       18.93        8.14     10.75 o 
  -5  21   4       22.38        9.54     12.30 o 
  -4  21   4       20.19       20.17     10.03 o 
  -3  21   4        7.75       12.51     10.13 o 
  -2  21   4       25.85       31.64     10.56 o 
  -1  21   4        2.55        7.04      8.53 o 
   0  21   4        0.96        0.74      9.16 o 
   1  21   4      198.96      195.24     15.56 o 
   2  21   4       20.36       16.04     10.00 o 
   3  21   4       33.68       37.20      9.97 o 
   4  21   4      176.53      192.99     26.93 o 
   5  21   4       35.73       51.54     14.48 o 
   6  21   4        2.41        9.35     12.82 o 
   7  21   4        0.93       -3.28     13.09 o 
   8  21   4       37.97       41.56     18.37 o 
   9  21   4       21.66       39.02     17.59 o 
  10  21   4      134.68      133.31     19.08 o 
  11  21   4      336.83      243.98     24.66 o 
  12  21   4        5.11       14.33     17.70 o 
 -12  22   4      238.16      208.62     29.67 o 
 -11  22   4       14.82       43.74     18.51 o 
 -10  22   4      484.51      521.41     31.00 o 
  -9  22   4        0.34      -10.82     10.82 o 
  -8  22   4      445.65      497.81     25.85 o 
  -7  22   4        6.66       10.50     11.75 o 
  -6  22   4      135.22      115.44     15.03 o 
  -5  22   4       30.55       12.93     11.08 o 
  -4  22   4      621.45      699.51     25.27 o 
  -3  22   4       42.35       38.44     10.82 o 
  -2  22   4     1186.75     1203.79     28.24 o 
  -1  22   4       21.60       10.40      9.61 o 
   0  22   4        0.56        6.06      9.98 o 
   1  22   4        0.02       17.94     10.43 o 
   2  22   4       16.63       11.45      9.65 o 
   3  22   4        2.75        5.92     10.16 o 
   4  22   4     1475.03     1612.68     42.20 o 
   5  22   4       41.95       32.09     14.11 o 
   6  22   4      506.64      487.61     28.59 o 
   7  22   4        7.52      -12.91     12.91 o 
   8  22   4        1.09        8.39     14.07 o 
   9  22   4       10.34        9.87     14.23 o 
  10  22   4      189.75      158.97     22.00 o 
  11  22   4      174.28      169.69     24.36 o 
  12  22   4        0.10       -2.68     20.21 o 
 -11  23   4        5.25        2.95     17.65 o 
 -10  23   4        0.30        4.75     14.33 o 
  -9  23   4       11.45        9.97     14.29 o 
  -8  23   4        1.18       26.11     14.18 o 
  -7  23   4      830.31      685.59     26.98 o 
  -6  23   4       39.86       54.75     18.07 o 
  -5  23   4       25.15       12.05     11.32 o 
  -4  23   4       45.60       17.20     11.71 o 
  -3  23   4        0.67       20.49     10.74 o 
  -2  23   4       39.58       14.88     10.75 o 
  -1  23   4     1365.16     1483.36     31.79 o 
   0  23   4        0.07        8.63      9.89 o 
   1  23   4        7.62       -2.67     10.25 o 
   2  23   4       39.75       49.58     11.33 o 
   3  23   4       86.05      105.15     16.33 o 
   4  23   4      341.00      465.93     27.88 o 
   5  23   4       81.49       48.65     15.69 o 
   6  23   4       66.69       62.66     16.41 o 
   7  23   4      118.53      115.47     18.54 o 
   8  23   4        4.72      -13.71     13.71 o 
   9  23   4       21.53       37.50     16.91 o 
  10  23   4      237.74      237.86     27.81 o 
  11  23   4      160.28      145.48     24.46 o 
 -10  24   4        1.40       35.68     16.75 o 
  -9  24   4       24.95       20.03     15.05 o 
  -8  24   4      282.38      258.45     23.92 o 
  -7  24   4       11.67       12.36     13.64 o 
  -6  24   4      819.43      793.11     33.67 o 
  -5  24   4        1.95        8.73     11.73 o 
  -4  24   4       74.50       50.99     13.27 o 
  -3  24   4       65.76       65.45     12.73 o 
  -2  24   4     1423.43     1516.03     32.97 o 
  -1  24   4       54.51       61.25     12.50 o 
   0  24   4      444.86      438.58     23.52 o 
   1  24   4       10.26       13.42     11.84 o 
   2  24   4      106.32      102.39     15.88 o 
   3  24   4       87.62       99.89     17.58 o 
   4  24   4     1496.70     1427.80     41.43 o 
   5  24   4       11.11       34.11     16.26 o 
   6  24   4       26.41       44.30     15.83 o 
   7  24   4      128.52      176.38     20.97 o 
   8  24   4        0.43        0.55     14.75 o 
   9  24   4       22.37       36.55     16.90 o 
  10  24   4      332.68      333.68     35.45 o 
  -9  25   4       27.36       24.49     17.36 o 
  -8  25   4        3.74      -13.35     13.35 o 
  -7  25   4      623.85      590.32     45.04 o 
  -6  25   4       12.24       -0.38     13.43 o 
  -5  25   4       12.71       27.38     14.11 o 
  -4  25   4        6.16        2.64     11.18 o 
  -3  25   4      390.57      362.03     21.95 o 
  -2  25   4       26.18       23.44     11.63 o 
  -1  25   4     1207.03     1097.96     30.15 o 
   0  25   4        0.14      -10.52     10.52 o 
   1  25   4      212.25      164.61     18.41 o 
   2  25   4        4.11        1.58     13.45 o 
   3  25   4     1345.86     1451.19     42.05 o 
   4  25   4      205.44      178.57     27.91 o 
   5  25   4      153.89      159.16     20.82 o 
   6  25   4       59.53       50.97     16.93 o 
   7  25   4        0.73        5.33     15.43 o 
   8  25   4        1.45        8.81     15.94 o 
   9  25   4      240.51      226.45     24.18 o 
  -8  26   4       16.07       -7.65     21.31 o 
  -7  26   4        3.31        6.19     14.58 o 
  -6  26   4      441.07      415.36     26.73 o 
  -5  26   4       17.28        2.68     17.11 o 
  -4  26   4        7.04       -9.50     12.88 o 
  -3  26   4        0.82        2.19     12.93 o 
  -2  26   4      439.17      362.89     20.75 o 
  -1  26   4       70.84       71.54     14.99 o 
   0  26   4      301.29      323.93     20.39 o 
   1  26   4        1.18      -10.83     11.24 o 
   2  26   4        6.19        5.85     14.68 o 
   3  26   4       90.78       76.71     18.05 o 
   4  26   4      282.51      230.19     23.39 o 
   5  26   4       13.68       43.01     22.18 o 
   6  26   4      418.77      407.67     32.76 o 
   7  26   4        1.68      -14.62     14.62 o 
   8  26   4        0.63       -6.78     23.51 o 
  -6  27   4        1.65       16.95     14.90 o 
  -5  27   4      137.67      114.87     27.15 o 
  -4  27   4       21.91       36.33     15.11 o 
  -3  27   4        6.05       24.17     14.08 o 
  -2  27   4       22.07       34.79     13.33 o 
  -1  27   4      382.06      345.81     24.36 o 
   0  27   4       33.46       25.53     15.32 o 
   1  27   4        1.68       -8.30     12.92 o 
   2  27   4       15.29       33.10     16.42 o 
   3  27   4      158.18       75.63     18.75 o 
   4  27   4       14.48       14.06     16.21 o 
   5  27   4      490.02      486.87     44.77 o 
   6  27   4       59.09       74.67     19.12 o 
  -4  28   4       37.48       55.01     20.38 o 
  -3  28   4        0.76       -3.20     14.40 o 
  -2  28   4      242.70      230.00     23.77 o 
  -1  28   4       44.62       14.59     14.84 o 
   0  28   4       40.82       51.37     16.46 o 
   1  28   4        6.05       10.03     16.65 o 
   2  28   4      208.56      171.54     33.13 o 
   3  28   4        0.68       -0.89     15.83 o 
   4  28   4       87.27       46.85     26.64 o 
 -18   1   5        0.61       -4.25     19.42 o 
 -17   1   5       18.04       22.11     19.07 o 
 -16   1   5        7.14       -2.73     17.06 o 
 -15   1   5       26.50       53.32     17.35 o 
 -14   1   5        0.01       13.57     14.75 o 
 -13   1   5       99.78      145.61     18.69 o 
 -12   1   5       13.54        0.36     11.96 o 
 -11   1   5      271.15      233.51     15.13 o 
 -10   1   5       65.68       67.62      9.52 o 
  -9   1   5        9.73       16.66      5.19 o 
  -8   1   5       23.46        5.26      4.29 o 
  -7   1   5     3753.35     3904.22     33.84 o 
  -6   1   5        4.48        5.89      2.87 o 
  -5   1   5      853.36      958.03     15.50 o 
  -4   1   5        0.05        1.14      3.45 o 
  -3   1   5     1056.82     1106.80     18.88 o 
  -2   1   5       21.84        4.52      3.89 o 
  -1   1   5      795.05      819.23     37.39 o 
   0   1   5      522.72      520.75     11.01 o 
   1   1   5     2958.82     2723.52     27.09 o 
   2   1   5        2.25        3.77      2.37 o 
   3   1   5     6139.03     6259.67     49.26 o 
   4   1   5       72.12       54.80      3.21 o 
   5   1   5      139.50      300.38      6.68 o 
   6   1   5      711.97      749.76     11.66 o 
   7   1   5       28.26       68.37      5.13 o 
   8   1   5      377.04      416.97     10.89 o 
   9   1   5     1030.20      994.01     16.86 o 
  10   1   5      102.38       68.60      7.08 o 
  11   1   5      118.87      144.86      9.26 o 
  12   1   5       25.76       18.59      6.37 o 
  13   1   5      146.54       99.29      9.76 o 
  14   1   5        0.62       10.92      7.90 o 
  15   1   5        8.13        5.97      9.54 o 
  16   1   5      128.63      129.37     16.03 o 
  17   1   5       12.14        2.29     14.20 o 
  18   1   5        0.15        6.95     30.30 o 
 -18   2   5      194.90      159.53     34.61 o 
 -17   2   5        1.39       -1.73     17.94 o 
 -16   2   5       38.55       38.28     23.64 o 
 -15   2   5       33.20       19.08     15.73 o 
 -14   2   5      659.74      726.02     34.78 o 
 -13   2   5        5.21        8.69     12.81 o 
 -12   2   5       41.09       21.28     13.05 o 
 -11   2   5        4.77       -4.95      7.91 o 
 -10   2   5      406.95      485.35     15.06 o 
  -9   2   5      190.77      208.81      9.35 o 
  -8   2   5     2802.82     2687.09     27.50 o 
  -7   2   5      215.04      246.54      8.44 o 
  -6   2   5        4.50        5.90      3.31 o 
  -5   2   5       91.35      114.52      7.72 o 
  -4   2   5       41.00       60.05      5.59 o 
  -3   2   5      401.91      393.73     10.48 o 
  -2   2   5     3574.00     3277.10     37.44 o 
  -1   2   5      591.65      626.73     12.74 o 
   0   2   5     3662.21     3948.87     37.54 o 
   1   2   5      583.92      535.86      8.84 o 
   2   2   5      283.86      517.10      8.43 o 
   3   2   5      937.32      640.82     11.15 o 
   4   2   5     2486.39     2549.22     22.22 o 
   5   2   5      231.00      252.13      6.58 o 
   6   2   5      139.39      222.65      7.88 o 
   7   2   5       10.84       26.14      4.06 o 
   8   2   5      156.93      231.98      8.65 o 
   9   2   5      986.28     1067.98     20.42 o 
  10   2   5     1013.41      832.32     18.22 o 
  11   2   5      470.46      507.22     16.18 o 
  12   2   5       17.75       27.84      7.34 o 
  13   2   5      134.35      180.48     11.93 o 
  14   2   5       39.73       40.57      9.26 o 
  15   2   5      350.27      313.41     17.56 o 
  16   2   5      210.57      226.42     16.75 o 
  17   2   5        5.80       10.69     16.67 o 
  18   2   5        8.09       15.67     25.14 o 
 -18   3   5       25.47       38.60     26.86 o 
 -17   3   5      100.29      114.49     23.92 o 
 -16   3   5       25.85       27.70     18.08 o 
 -15   3   5      318.72      367.05     27.71 o 
 -14   3   5       35.99       31.28     15.77 o 
 -13   3   5      577.10      602.79     30.55 o 
 -12   3   5      207.38      219.58     20.54 o 
 -11   3   5      353.15      313.92     19.02 o 
 -10   3   5       26.49       24.51      6.27 o 
  -9   3   5        2.51       13.38      5.44 o 
  -8   3   5        3.76        0.38      3.76 o 
  -7   3   5     4009.71     3909.82     35.29 o 
  -6   3   5       19.29       14.47      3.63 o 
  -5   3   5     1227.27     1414.81     18.23 o 
  -4   3   5      345.19      408.71     13.59 o 
  -3   3   5     2044.96     2139.21     22.23 o 
  -2   3   5       34.95       11.80      3.42 o 
  -1   3   5     2523.32     2562.72     29.24 o 
   0   3   5     1204.89     1151.96     16.35 o 
   1   3   5     2285.49     2253.69     23.60 o 
   2   3   5     1101.79      936.67     17.16 o 
   3   3   5     1091.32     1449.70     16.67 o 
   4   3   5      545.87      623.52      9.27 o 
   5   3   5     1381.17     1086.57     12.69 o 
   6   3   5      566.76      676.10     10.33 o 
   7   3   5       84.70      104.87      7.15 o 
   8   3   5        4.01        6.34      4.52 o 
   9   3   5      621.17      658.75     15.20 o 
  10   3   5     2107.95     1861.31     31.97 o 
  11   3   5      209.74      249.10     11.85 o 
  12   3   5        5.65       -6.40      6.40 o 
  13   3   5      361.77      319.59     15.58 o 
  14   3   5        4.57       23.32      8.88 o 
  15   3   5      277.76      214.46     15.44 o 
  16   3   5      214.54      231.82     20.84 o 
  17   3   5       13.55      -10.19     12.95 o 
  18   3   5       19.63       39.65     24.29 o 
 -18   4   5      183.88      135.33     25.35 o 
 -17   4   5       57.77       76.16     23.26 o 
 -16   4   5      435.74      398.43     32.53 o 
 -15   4   5       24.85       15.94     16.71 o 
 -14   4   5     3153.05     2959.62     61.01 o 
 -13   4   5      273.54      255.84     22.13 o 
 -12   4   5     1802.10     1768.03     43.52 o 
 -11   4   5        0.24        2.80      9.53 o 
 -10   4   5     5773.14     5425.92     53.89 o 
  -9   4   5       90.34       84.67      6.94 o 
  -8   4   5     5846.26     5672.67     44.91 o 
  -7   4   5       19.64       15.21      4.57 o 
  -6   4   5       70.26      169.02      8.03 o 
  -5   4   5      297.04      332.29     10.85 o 
  -4   4   5     2173.22     2409.52     25.71 o 
  -3   4   5       13.49        6.36      3.01 o 
  -2   4   5    13352.88    12177.91     92.65 o 
  -1   4   5      183.62      194.90      8.26 o 
   0   4   5    21740.93    22575.61    171.98 o 
   1   4   5       27.20       24.49      3.94 o 
   2   4   5    15784.07    16655.12    154.88 o 
   3   4   5        3.26       10.92      2.77 o 
   4   4   5     8227.95     8883.47     68.63 o 
   5   4   5      422.39      336.75      8.80 o 
   6   4   5     6841.75     7643.07     59.98 o 
   7   4   5       60.69       60.65      4.84 o 
   8   4   5       12.75       15.34      6.08 o 
   9   4   5      636.16      664.98     17.06 o 
  10   4   5     4467.76     4310.44     54.23 o 
  11   4   5      229.31      252.66     11.67 o 
  12   4   5        8.22       13.24      6.87 o 
  13   4   5      202.58      227.91     12.94 o 
  14   4   5       20.87       14.21      9.81 o 
  15   4   5      691.23      670.46     28.02 o 
  16   4   5        1.05        2.26     12.50 o 
  17   4   5       67.80       37.17     15.85 o 
  18   4   5        2.48        9.85     15.28 o 
 -18   5   5       19.75       -9.35     20.46 o 
 -17   5   5       56.48       46.16     24.66 o 
 -16   5   5       82.33       62.48     20.82 o 
 -15   5   5      384.15      367.52     30.62 o 
 -14   5   5       16.32       20.62     15.04 o 
 -13   5   5     1225.71     1265.55     39.05 o 
 -12   5   5      128.64      109.33     17.11 o 
 -11   5   5      352.57      386.19     19.83 o 
 -10   5   5      117.01      114.05      9.58 o 
  -9   5   5     2654.16     2731.42     29.56 o 
  -8   5   5       24.92       11.56      4.84 o 
  -7   5   5     8955.58     8642.70     63.48 o 
  -6   5   5       11.34       31.40      4.84 o 
  -5   5   5     2854.26     2900.58     29.69 o 
  -4   5   5       97.71       90.54      5.53 o 
  -3   5   5     1441.44     1223.16     14.99 o 
  -2   5   5     2543.32     2522.06     25.70 o 
  -1   5   5      954.75      775.84     14.29 o 
   0   5   5      529.92      546.17     11.15 o 
   1   5   5       14.59       10.00      4.12 o 
   2   5   5      895.57     1141.66     19.74 o 
   3   5   5       84.11       52.28      6.92 o 
   4   5   5     7450.06     7274.71     55.91 o 
   5   5   5    15174.42    15145.40    104.39 o 
   6   5   5     1269.70     1427.44     17.01 o 
   7   5   5      705.49      633.65     11.78 o 
   8   5   5       11.88       37.29      6.03 o 
   9   5   5     2170.01     2088.10     32.13 o 
  10   5   5     4006.18     4106.86     48.07 o 
  11   5   5      137.69      128.96     10.81 o 
  12   5   5      164.37      164.13     12.42 o 
  13   5   5      151.49      169.07     13.66 o 
  14   5   5      416.43      364.88     22.48 o 
  15   5   5      613.57      647.58     30.08 o 
  16   5   5       22.80        5.20     12.42 o 
  17   5   5       68.16       55.57     16.88 o 
  18   5   5       73.35       61.75     18.54 o 
 -18   6   5      277.33      284.52     31.57 o 
 -17   6   5       90.88       94.08     22.55 o 
 -16   6   5      148.66      173.41     25.19 o 
 -15   6   5       31.30       12.92     18.15 o 
 -14   6   5      804.93      828.03     40.88 o 
 -13   6   5       29.57       81.69     18.30 o 
 -12   6   5     3896.12     3671.64     70.95 o 
 -11   6   5      113.86       94.73     16.36 o 
 -10   6   5      321.21      416.39     19.79 o 
  -9   6   5       38.22       54.60      6.62 o 
  -8   6   5     7285.56     6970.34     58.97 o 
  -7   6   5      257.12      281.86     10.35 o 
  -6   6   5      303.16      275.13      9.31 o 
  -5   6   5       67.45      102.92      6.28 o 
  -4   6   5     2969.75     3222.79     32.57 o 
  -3   6   5       42.98       65.62      4.92 o 
  -2   6   5    18538.99    18402.22    156.39 o 
  -1   6   5        1.72        3.46      2.85 o 
   0   6   5      884.44      780.45     12.01 o 
   1   6   5       65.37      100.48      7.29 o 
   2   6   5      458.10      707.18     12.79 o 
   3   6   5     1367.81     1482.31     16.71 o 
   4   6   5    15296.61    14417.72    103.82 o 
   5   6   5     2350.62     2294.79     23.31 o 
   6   6   5        2.56       14.95      3.94 o 
   7   6   5      255.32      265.51      9.03 o 
   8   6   5     1043.09     1064.87     18.87 o 
   9   6   5     5574.35     5463.18     52.40 o 
  10   6   5     2339.93     2285.17     33.70 o 
  11   6   5       73.35       42.13      8.57 o 
  12   6   5       44.61       60.37     10.58 o 
  13   6   5       48.63       34.06     10.41 o 
  14   6   5      406.58      395.00     23.96 o 
  15   6   5      489.05      586.51     29.38 o 
  16   6   5       84.84       56.55     15.96 o 
  17   6   5      103.29      101.87     19.30 o 
  18   6   5       42.42        5.47     16.56 o 
 -18   7   5        2.97      -18.55     18.55 o 
 -17   7   5       28.05       23.86     20.73 o 
 -16   7   5       28.76       43.03     21.16 o 
 -15   7   5        1.63       17.63     19.71 o 
 -14   7   5       47.73       62.98     21.16 o 
 -13   7   5     2116.55     2225.03     62.72 o 
 -12   7   5        2.53        7.26     15.18 o 
 -11   7   5      412.36      436.99     22.87 o 
 -10   7   5       31.19       28.04      7.95 o 
  -9   7   5     1457.28     1715.78     27.07 o 
  -8   7   5      130.33      159.84     10.93 o 
  -7   7   5     6834.53     6212.70     50.26 o 
  -6   7   5       46.96       37.01      5.23 o 
  -5   7   5     1142.47      977.13     18.14 o 
  -4   7   5      542.68      584.49     12.35 o 
  -3   7   5     8929.72     8447.89     66.07 o 
  -2   7   5     2893.47     2805.28     32.72 o 
  -1   7   5     4854.85     4523.56     52.20 o 
   0   7   5      463.95      445.26     10.32 o 
   1   7   5      484.47      743.39     13.17 o 
   2   7   5      137.17       86.34      6.78 o 
   3   7   5     9165.96     9144.06     66.58 o 
   4   7   5     3088.31     2959.82     27.39 o 
   5   7   5     1671.57     1743.64     21.93 o 
   6   7   5        1.13        3.67      5.02 o 
   7   7   5       39.27       30.00      5.79 o 
   8   7   5      992.45      984.50     25.66 o 
   9   7   5     9705.08     9750.98     89.44 o 
  10   7   5     1272.78     1383.97     30.24 o 
  11   7   5      530.00      473.92     24.20 o 
  12   7   5      208.84      182.04     15.35 o 
  13   7   5        7.55        6.39      8.65 o 
  14   7   5      627.33      567.92     28.21 o 
  15   7   5       22.20       26.11     14.12 o 
  16   7   5      171.97      174.69     21.27 o 
  17   7   5       20.79       20.34     17.07 o 
  18   7   5       27.96        8.18     15.99 o 
 -17   8   5        4.32       14.03     22.56 o 
 -16   8   5       66.23       68.61     24.99 o 
 -15   8   5       26.90        1.74     18.79 o 
 -14   8   5       20.43       34.14     30.89 o 
 -13   8   5        8.00       21.18     27.59 o 
 -12   8   5     2852.78     2856.63     69.90 o 
 -11   8   5       47.91       29.11      9.24 o 
 -10   8   5      197.24      185.86     12.65 o 
  -9   8   5       12.68        4.67      6.55 o 
  -8   8   5     3771.10     3869.85     43.30 o 
  -7   8   5       90.01       68.09      7.15 o 
  -6   8   5     1160.58     1112.98     18.21 o 
  -5   8   5       65.07       53.28      5.33 o 
  -4   8   5      152.66      260.62      7.77 o 
  -3   8   5      533.48      532.30     11.76 o 
  -2   8   5    26153.79    25142.59    214.16 o 
  -1   8   5     1455.74     1509.40     23.47 o 
   0   8   5     1558.72     1509.58     19.46 o 
   1   8   5        6.42        8.46      3.71 o 
   2   8   5     2060.78     2256.87     27.10 o 
   3   8   5      441.56      417.47      9.88 o 
   4   8   5     1408.38     1258.76     15.35 o 
   5   8   5      456.01      393.35     11.32 o 
   6   8   5      162.02      223.11      9.75 o 
   7   8   5      122.10      128.28      8.40 o 
   8   8   5     2045.41     1942.72     27.69 o 
   9   8   5     3112.51     3043.88     39.89 o 
  10   8   5      970.57      939.66     26.59 o 
  11   8   5      698.15      691.69     26.61 o 
  12   8   5       44.27       37.04     11.54 o 
  13   8   5      353.13      397.38     23.04 o 
  14   8   5      123.33       75.22     13.63 o 
  15   8   5       38.41       13.86     13.55 o 
  16   8   5      374.79      350.18     27.15 o 
  17   8   5       52.45       44.45     17.92 o 
 -17   9   5       12.57       -9.50     22.29 o 
 -16   9   5       17.78       34.61     22.06 o 
 -15   9   5      132.86       77.07     31.85 o 
 -14   9   5        4.10       23.74     20.48 o 
 -12   9   5       40.31       18.66     13.00 o 
 -11   9   5       54.50       51.17     11.64 o 
 -10   9   5        0.29        5.63      7.40 o 
  -9   9   5      452.21      512.92     18.75 o 
  -8   9   5       26.93       21.05      7.46 o 
  -7   9   5     2344.90     2300.26     30.68 o 
  -6   9   5       10.42       -3.56      4.43 o 
  -5   9   5      300.54      250.27      8.60 o 
  -4   9   5      199.38      210.00      6.87 o 
  -3   9   5       43.00       36.32      6.03 o 
  -2   9   5     1243.23     1187.80     15.82 o 
  -1   9   5     9619.93     9291.72     69.43 o 
   0   9   5        8.50       -1.52      3.28 o 
   1   9   5       31.32       42.02      4.93 o 
   2   9   5      298.97      277.06      8.96 o 
   3   9   5       37.77       38.79      5.42 o 
   4   9   5       24.47        1.58      3.72 o 
   5   9   5     1470.73     1392.40     20.27 o 
   6   9   5      125.89      110.80      7.88 o 
   7   9   5      137.16      134.75      8.92 o 
   8   9   5     1700.73     1861.51     31.19 o 
   9   9   5     1802.70     1740.71     29.40 o 
  10   9   5      761.23      882.48     26.85 o 
  11   9   5      215.89      195.54     16.51 o 
  12   9   5        1.80        4.35     10.19 o 
  13   9   5      225.63      237.48     19.12 o 
  14   9   5       87.17       89.62     15.52 o 
  15   9   5        3.77        1.00     10.94 o 
  16   9   5      430.14      431.87     29.81 o 
  17   9   5        2.81       -0.91     15.73 o 
 -17  10   5       27.52       18.74     20.99 o 
 -16  10   5       30.01       61.18     28.07 o 
 -15  10   5       15.68        8.50     19.02 o 
 -14  10   5        3.31      -13.99     18.82 o 
 -13  10   5       27.96       -3.50     20.21 o 
 -12  10   5     1282.30     1425.77     42.00 o 
 -11  10   5       18.48       -2.81      8.90 o 
 -10  10   5       64.34       57.37      9.63 o 
  -9  10   5        5.13       21.12      8.12 o 
  -8  10   5     5966.31     5707.27     60.24 o 
  -7  10   5       59.97       56.30      8.38 o 
  -6  10   5      351.34      412.86     14.24 o 
  -5  10   5        3.85        2.41      4.39 o 
  -4  10   5        3.28        4.27      5.98 o 
  -3  10   5       18.42       17.77      4.60 o 
  -2  10   5     6772.18     6891.88     66.46 o 
  -1  10   5     1093.73      985.81     14.79 o 
   0  10   5      372.91      310.86      9.16 o 
   1  10   5      145.05      101.63      6.55 o 
   2  10   5      132.73       92.69      7.10 o 
   3  10   5       16.72        9.59      4.53 o 
   4  10   5        2.81        6.77      4.19 o 
   5  10   5      821.28      935.75     17.44 o 
   6  10   5        5.82        9.17      5.50 o 
   7  10   5        2.03       -6.56      6.56 o 
   8  10   5     4881.69     4959.55     57.16 o 
   9  10   5      904.99     1032.88     27.51 o 
  10  10   5      360.79      406.59     21.01 o 
  11  10   5      678.91      738.08     27.11 o 
  12  10   5       39.38       24.66     11.56 o 
  13  10   5      248.86      244.98     23.71 o 
  14  10   5       63.84       60.27     14.56 o 
  15  10   5        2.54       23.34     14.42 o 
  16  10   5        7.78       -7.89     14.88 o 
  17  10   5       21.24       36.35     17.58 o 
 -17  11   5        0.72       55.28     24.25 o 
 -16  11   5        0.17       -9.38     20.77 o 
 -15  11   5       62.20       65.95     23.20 o 
 -14  11   5        2.12       15.70     17.78 o 
 -13  11   5      334.21      408.53     33.13 o 
 -12  11   5        1.33        4.05     12.23 o 
 -11  11   5      118.32      117.13     13.98 o 
 -10  11   5        1.88       -2.01      7.11 o 
  -9  11   5     1577.90     1354.03     28.25 o 
  -8  11   5       46.99       42.07      9.17 o 
  -7  11   5     1539.61     1796.62     28.99 o 
  -6  11   5       83.27       77.74      8.77 o 
  -5  11   5     1864.54     1929.54     24.91 o 
  -4  11   5        1.07       -1.55      4.66 o 
  -3  11   5      167.15      150.16      7.87 o 
  -2  11   5       73.64       74.58      6.11 o 
  -1  11   5     1640.82     1604.37     19.97 o 
   0  11   5        0.22       -1.47      4.54 o 
   1  11   5     1726.36     1833.23     21.09 o 
   2  11   5      312.99      365.78     10.73 o 
   3  11   5        1.13        8.68      5.27 o 
   4  11   5      463.12      457.20     11.04 o 
   5  11   5     1581.25     1357.11     19.86 o 
   6  11   5      186.60      180.54     11.14 o 
   7  11   5       26.11       48.32      9.51 o 
   8  11   5     1658.51     1687.19     34.22 o 
   9  11   5      636.79      695.89     26.94 o 
  10  11   5      411.43      372.88     20.20 o 
  11  11   5      323.20      398.93     22.06 o 
  12  11   5        4.85        4.38     10.95 o 
  13  11   5        6.91       14.59     16.97 o 
  14  11   5       48.74       76.58     15.81 o 
  15  11   5       82.75       65.12     17.44 o 
  16  11   5       31.96       31.90     16.55 o 
  17  11   5       31.28       20.97     17.40 o 
 -16  12   5        8.25       13.78     22.59 o 
 -15  12   5        3.92      -18.18     18.18 o 
 -14  12   5        5.73       50.45     21.68 o 
 -13  12   5       33.42       42.36     22.54 o 
 -12  12   5      111.54      164.41     17.24 o 
 -11  12   5        1.19        7.75      9.57 o 
 -10  12   5      849.48      861.23     27.21 o 
  -9  12   5       99.35       90.47     16.04 o 
  -8  12   5      227.75      178.57     16.88 o 
  -7  12   5        8.67        1.73     10.37 o 
  -6  12   5      236.27      276.44     12.66 o 
  -5  12   5      256.79      269.15     10.88 o 
  -4  12   5     9111.23     8588.86     74.87 o 
  -3  12   5        5.95        4.66      6.23 o 
  -2  12   5      314.48      371.71     11.63 o 
  -1  12   5       46.24       60.05      6.41 o 
   0  12   5      168.13      175.44      8.31 o 
   1  12   5      205.38      202.07      9.24 o 
   2  12   5      283.65      347.75     11.30 o 
   3  12   5       90.77      108.87      7.25 o 
   4  12   5       82.52       66.37      6.84 o 
   5  12   5       27.65       22.57      6.60 o 
   6  12   5      268.03      335.24     14.67 o 
   7  12   5        1.65       13.71      8.44 o 
   8  12   5      378.83      406.71     20.17 o 
   9  12   5      178.62      170.22     15.11 o 
  10  12   5       81.54       70.30     12.24 o 
  11  12   5      320.95      358.37     21.59 o 
  12  12   5       50.28       17.27     11.75 o 
  13  12   5       14.32       25.88     13.95 o 
  14  12   5       18.94        9.46     13.15 o 
  15  12   5        5.77       13.97     15.24 o 
  16  12   5       24.69        3.91     16.10 o 
 -16  13   5        0.00        8.92     20.97 o 
 -15  13   5        0.89       25.99     20.25 o 
 -14  13   5        0.90      -15.97     23.31 o 
 -13  13   5       24.78        7.38     18.78 o 
 -12  13   5        0.05        6.76     11.94 o 
 -11  13   5      234.69      260.56     22.06 o 
 -10  13   5        1.29        4.00      8.69 o 
  -9  13   5       26.68       34.24      9.47 o 
  -8  13   5        0.75       -5.98      6.87 o 
  -7  13   5      136.10      135.61     11.32 o 
  -6  13   5       26.82       10.18      7.77 o 
  -5  13   5     1612.31     1566.37     25.63 o 
  -4  13   5        8.39        9.13      6.55 o 
  -3  13   5     2298.27     2225.04     29.91 o 
  -2  13   5      463.51      511.97     15.48 o 
  -1  13   5     1222.50     1135.22     20.54 o 
   0  13   5      408.43      430.46     12.77 o 
   1  13   5      316.76      305.28     11.45 o 
   2  13   5        5.24       12.86      5.95 o 
   3  13   5       18.67       11.77      6.82 o 
   4  13   5      118.06      146.12      9.36 o 
   5  13   5      555.24      567.08     16.37 o 
   6  13   5      208.51      243.29     15.40 o 
   7  13   5      206.32      160.90     13.80 o 
   8  13   5      142.64      128.87     13.65 o 
   9  13   5       42.18       43.30     11.39 o 
  10  13   5       25.38        8.23     10.48 o 
  11  13   5      175.35      202.35     22.62 o 
  12  13   5      132.81      149.68     17.12 o 
  13  13   5       24.72       18.66     14.15 o 
  14  13   5        0.13        5.04     12.64 o 
  15  13   5        1.26       -5.39     14.82 o 
  16  13   5       13.59        4.76     15.70 o 
 -16  14   5        1.00       -0.40     33.60 o 
 -15  14   5        0.02       15.68     21.32 o 
 -14  14   5        1.24       10.47     20.77 o 
 -13  14   5        0.79       -6.27     17.42 o 
 -12  14   5      599.36      682.28     30.68 o 
 -11  14   5        0.04       -0.36      9.44 o 
 -10  14   5      870.46      725.00     28.27 o 
  -9  14   5        5.94       -0.29      8.71 o 
  -8  14   5     1712.15     1474.93     29.58 o 
  -7  14   5      214.28      166.48     12.19 o 
  -6  14   5     2310.67     2345.39     36.49 o 
  -5  14   5       84.56       70.38      9.51 o 
  -4  14   5      730.11      776.18     19.40 o 
  -3  14   5      474.77      442.07     15.52 o 
  -2  14   5     4479.30     4346.43     46.13 o 
  -1  14   5       94.56      104.49     15.24 o 
   0  14   5       57.08       61.78      8.45 o 
   1  14   5       89.46      126.34     12.38 o 
   2  14   5       23.08       15.82      7.09 o 
   3  14   5      128.37      126.54      9.40 o 
   4  14   5       35.48      126.31      9.31 o 
   5  14   5      201.29      187.95     11.36 o 
   6  14   5      835.04      879.67     25.78 o 
   7  14   5      526.06      579.24     22.66 o 
   8  14   5     1106.66     1049.84     33.79 o 
   9  14   5      208.48      217.84     17.15 o 
  10  14   5      102.21      137.01     15.11 o 
  11  14   5       62.53       38.92     13.70 o 
  12  14   5       49.84       45.09     13.89 o 
  13  14   5       16.94        7.47     13.44 o 
  14  14   5      100.02      140.64     19.61 o 
  15  14   5       32.94       36.65     16.08 o 
  16  14   5        0.55       12.35     16.42 o 
 -15  15   5        0.20       17.16     21.17 o 
 -14  15   5        4.23        6.18     20.05 o 
 -13  15   5      136.05      154.46     29.96 o 
 -12  15   5        1.54        1.67     12.78 o 
 -11  15   5       82.92       59.22     12.60 o 
 -10  15   5        5.27        1.27      9.71 o 
  -9  15   5       90.86       81.56     11.67 o 
  -8  15   5       16.76        9.67      8.66 o 
  -7  15   5      621.77      711.86     21.17 o 
  -6  15   5       11.29       11.21      8.12 o 
  -5  15   5      250.46      219.32     14.20 o 
  -4  15   5       73.71       53.63     10.98 o 
  -3  15   5     1130.00     1170.98     29.11 o 
  -2  15   5      902.32      939.78     24.56 o 
  -1  15   5      369.35      369.84     15.01 o 
   0  15   5        4.10       -1.98      6.65 o 
   1  15   5       66.52       34.92      7.82 o 
   2  15   5        6.30       13.93      6.90 o 
   3  15   5      556.26      628.35     16.94 o 
   4  15   5      132.37      162.58     10.40 o 
   5  15   5     2501.44     2362.29     36.57 o 
   6  15   5      530.21      597.55     24.09 o 
   7  15   5     1843.97     1905.35     38.30 o 
   8  15   5      112.60      129.80     20.52 o 
   9  15   5      504.69      446.49     36.74 o 
  10  15   5       10.66       13.70     11.62 o 
  11  15   5        0.44       11.15     11.26 o 
  12  15   5        5.89       -5.36     11.78 o 
  13  15   5      102.05       81.82     16.76 o 
  14  15   5      244.93      245.91     23.91 o 
  15  15   5       77.95       77.08     18.10 o 
 -15  16   5        3.93        0.08     21.06 o 
 -14  16   5      123.42      119.82     24.88 o 
 -13  16   5       22.31       31.22     17.65 o 
 -12  16   5      677.81      628.35     36.23 o 
 -11  16   5        0.01        4.48     11.34 o 
 -10  16   5      911.72     1000.19     28.24 o 
  -9  16   5      123.64       83.51     14.02 o 
  -8  16   5      340.95      357.67     17.59 o 
  -7  16   5       32.60       17.38      9.50 o 
  -6  16   5       50.54       30.32      9.43 o 
  -5  16   5      245.31      244.52     15.93 o 
  -4  16   5      575.29      713.46     20.60 o 
  -3  16   5       32.35       39.04      8.54 o 
  -2  16   5     1985.89     1972.44     32.35 o 
  -1  16   5       39.01       21.65     10.11 o 
   0  16   5      958.70     1002.60     25.43 o 
   1  16   5       84.04       93.81      9.82 o 
   2  16   5       55.70       28.67      7.93 o 
   3  16   5       28.00       33.88      8.26 o 
   4  16   5     1500.08     1441.34     33.01 o 
   5  16   5      948.57     1025.89     26.23 o 
   6  16   5      146.97      166.55     14.17 o 
   7  16   5      784.29      672.35     25.39 o 
   8  16   5        5.03        7.37      9.92 o 
   9  16   5      137.38      168.70     16.52 o 
  10  16   5      108.54      111.19     15.57 o 
  11  16   5       44.38       29.99     13.14 o 
  12  16   5       16.95        5.44     13.55 o 
  13  16   5        0.42       11.74     14.17 o 
  14  16   5       59.02       47.15     18.32 o 
  15  16   5       62.62       47.95     18.57 o 
 -14  17   5       24.05       13.04     20.39 o 
 -13  17   5      750.59      867.35     46.01 o 
 -12  17   5      119.57       92.73     21.47 o 
 -11  17   5        1.03       32.58     12.54 o 
 -10  17   5       48.01       37.54     11.50 o 
  -9  17   5      273.17      230.12     16.22 o 
  -8  17   5        0.01       -3.46      8.39 o 
  -7  17   5     2665.94     2637.92     43.27 o 
  -6  17   5        4.25       -7.29      8.28 o 
  -5  17   5      135.08       89.26     11.05 o 
  -4  17   5       63.04       35.77      8.82 o 
  -3  17   5     1271.29     1321.81     26.16 o 
  -2  17   5       84.40       77.62      9.87 o 
  -1  17   5     2274.43     2265.79     37.63 o 
   0  17   5        2.00       -1.79      7.46 o 
   1  17   5      343.90      369.89     16.71 o 
   2  17   5        5.42        1.43      7.45 o 
   3  17   5      614.37      633.05     18.62 o 
   4  17   5     1653.48     1779.64     33.63 o 
   5  17   5     2491.94     2460.07     41.46 o 
   6  17   5       24.49       30.61     10.30 o 
   7  17   5        0.81       -9.81      9.81 o 
   8  17   5        6.22       15.61     11.03 o 
   9  17   5      461.95      517.91     26.00 o 
  10  17   5      392.79      386.60     24.08 o 
  11  17   5      144.17      128.14     17.23 o 
  12  17   5        1.17       11.08     13.42 o 
  13  17   5        0.78      -15.42     15.42 o 
  14  17   5      113.07      115.73     20.65 o 
  15  17   5       88.78       62.69     46.71 o 
 -14  18   5      402.11      368.87     43.80 o 
 -13  18   5       24.58       28.17     17.59 o 
 -12  18   5      701.79      828.67     36.57 o 
 -11  18   5       11.79       -0.68     11.88 o 
 -10  18   5       23.07       35.47     11.50 o 
  -9  18   5        5.08       -3.09      9.67 o 
  -8  18   5     3025.97     3347.22     54.37 o 
  -7  18   5        2.41       -8.82      8.82 o 
  -6  18   5     2329.60     2096.18     39.39 o 
  -5  18   5       15.01       -4.51      8.46 o 
  -4  18   5       79.37       36.94      8.33 o 
  -3  18   5      338.72      381.55     17.32 o 
  -2  18   5     2083.00     2106.62     33.91 o 
  -1  18   5      416.25      473.22     19.80 o 
   0  18   5      901.02      955.78     30.75 o 
   1  18   5        6.72        2.95      8.10 o 
   2  18   5       19.04       37.75      9.08 o 
   3  18   5      159.98      166.83     12.41 o 
   4  18   5     7139.11     6981.47     92.74 o 
   5  18   5      768.69      779.51     28.81 o 
   6  18   5      146.09      206.34     15.95 o 
   7  18   5       65.77       31.87     15.45 o 
   8  18   5      150.03      145.45     22.76 o 
   9  18   5      467.92      556.58     27.73 o 
  10  18   5     1074.81      989.07     33.78 o 
  11  18   5      323.03      344.24     24.14 o 
  12  18   5        1.98        4.16     13.67 o 
  13  18   5       37.41       38.77     16.20 o 
  14  18   5      118.78       95.99     19.89 o 
 -13  19   5     1168.53     1169.87     43.67 o 
 -12  19   5       68.58       55.66     16.85 o 
 -11  19   5       47.23       49.32     13.68 o 
 -10  19   5        0.23        9.93     10.35 o 
  -9  19   5      401.65      475.99     25.08 o 
  -8  19   5        0.25        3.45     10.43 o 
  -7  19   5     3490.69     3633.39     54.10 o 
  -6  19   5       22.27       16.03     10.17 o 
  -5  19   5        5.85       -7.74      9.08 o 
  -4  19   5        5.41       13.09      8.08 o 
  -3  19   5     1467.85     1383.68     28.18 o 
  -2  19   5      105.90      119.72     13.07 o 
  -1  19   5     1951.25     1880.92     33.91 o 
   0  19   5      388.06      420.03     18.80 o 
   1  19   5      457.45      512.58     20.42 o 
   2  19   5       65.75       36.19      9.38 o 
   3  19   5     1895.39     2043.68     37.45 o 
   4  19   5     1097.06      964.16     37.13 o 
   5  19   5      955.85      961.43     31.52 o 
   6  19   5        0.69        4.03     10.78 o 
   7  19   5      254.11      210.33     19.35 o 
   8  19   5      169.55      218.44     22.87 o 
   9  19   5      986.04     1061.83     34.58 o 
  10  19   5     1001.55     1150.08     36.13 o 
  11  19   5      290.26      307.33     23.62 o 
  12  19   5        4.92        4.47     13.82 o 
  13  19   5        0.36       19.85     16.18 o 
 -13  20   5       76.76       32.77     19.39 o 
 -12  20   5      475.24      508.81     33.89 o 
 -11  20   5        2.33       -4.39     13.59 o 
 -10  20   5       27.64       13.12     14.08 o 
  -9  20   5       12.36        0.56     11.76 o 
  -8  20   5     1992.98     2083.49     45.26 o 
  -7  20   5        8.70       18.10     12.71 o 
  -6  20   5      332.38      364.16     20.41 o 
  -5  20   5        0.16      -10.17     10.17 o 
  -4  20   5      543.90      685.10     35.92 o 
  -3  20   5      231.26      241.53     14.92 o 
  -2  20   5      619.80      661.05     22.84 o 
  -1  20   5      176.55      146.53     12.84 o 
   0  20   5     2593.70     2494.76     44.53 o 
   1  20   5       69.99       67.56     12.02 o 
   2  20   5        9.89        5.73     11.49 o 
   3  20   5      271.26      328.71     21.65 o 
   4  20   5     2180.55     2047.45     48.82 o 
   5  20   5      124.10      218.13     20.02 o 
   6  20   5        6.92        9.40     12.39 o 
   7  20   5        2.42       16.38     13.62 o 
   8  20   5      701.48      761.20     50.19 o 
   9  20   5      433.38      419.57     27.22 o 
  10  20   5      724.50      780.24     35.83 o 
  11  20   5      337.46      351.11     25.53 o 
  12  20   5        1.46        3.34     14.30 o 
  13  20   5       24.87       25.23     16.88 o 
 -12  21   5        0.57       14.22     20.10 o 
 -11  21   5       54.74       57.10     17.00 o 
 -10  21   5       20.80       16.82     14.45 o 
  -9  21   5      159.64      149.51     18.16 o 
  -8  21   5       24.39       -3.00     13.10 o 
  -7  21   5     2043.09     1955.77     40.00 o 
  -6  21   5       11.45        9.83     11.25 o 
  -5  21   5       41.23       10.20     17.34 o 
  -4  21   5       24.05       12.44     10.19 o 
  -3  21   5      521.48      595.89     24.03 o 
  -2  21   5       21.38       19.29      9.60 o 
  -1  21   5     1634.77     1681.46     32.62 o 
   0  21   5      253.22      237.75     16.37 o 
   1  21   5       67.75       64.57     11.56 o 
   2  21   5        2.41       -6.70     10.23 o 
   3  21   5      227.45      208.18     19.84 o 
   4  21   5      180.63      203.77     19.32 o 
   5  21   5      960.54     1032.50     47.57 o 
   6  21   5        0.59       -8.90     11.75 o 
   7  21   5        0.79       27.91     14.21 o 
   8  21   5      188.48      181.83     20.54 o 
   9  21   5      371.91      344.04     25.97 o 
  10  21   5      401.76      452.78     29.81 o 
  11  21   5       86.05       66.30     24.32 o 
  12  21   5        0.81      -11.80     15.51 o 
 -11  22   5       36.71       45.65     19.93 o 
 -10  22   5       82.71       92.10     17.17 o 
  -9  22   5       11.89       18.87     14.15 o 
  -8  22   5      472.42      494.82     26.12 o 
  -7  22   5        0.25       11.80     11.85 o 
  -6  22   5      304.64      307.37     21.37 o 
  -5  22   5        0.49       -5.64     11.02 o 
  -4  22   5      333.02      289.64     19.21 o 
  -3  22   5       73.88       85.61     11.95 o 
  -2  22   5       27.67       18.14     11.30 o 
  -1  22   5        9.87       15.02      9.75 o 
   0  22   5       63.60       48.56     11.93 o 
   1  22   5       12.69       -5.86     10.17 o 
   2  22   5        2.36       -3.86     11.70 o 
   3  22   5      118.97      123.41     17.26 o 
   4  22   5      304.79      356.11     24.19 o 
   5  22   5       68.08       62.42     16.15 o 
   6  22   5      113.08       88.20     16.87 o 
   7  22   5        0.50       -1.89     13.53 o 
   8  22   5       43.89       37.57     17.07 o 
   9  22   5      191.35      113.44     27.46 o 
  10  22   5      273.34      239.11     38.05 o 
  11  22   5       67.42       83.98     18.43 o 
 -11  23   5      153.58      121.70     39.01 o 
 -10  23   5        0.03      -11.76     17.72 o 
  -9  23   5       71.64       59.80     16.19 o 
  -8  23   5        0.18        5.87     13.23 o 
  -7  23   5      305.99      351.03     21.95 o 
  -6  23   5        0.16      -11.75     11.75 o 
  -5  23   5        7.95        2.42     11.28 o 
  -4  23   5       16.91       14.61     11.76 o 
  -3  23   5      449.17      418.99     22.22 o 
  -2  23   5       77.11       39.24     11.44 o 
  -1  23   5      208.67      204.94     16.03 o 
   0  23   5        0.22        5.38     10.78 o 
   1  23   5        1.02        7.65     12.14 o 
   2  23   5        2.18       11.90     13.78 o 
   3  23   5      149.43      154.00     19.35 o 
   4  23   5      418.19      403.38     27.63 o 
   5  23   5      251.90      240.04     22.00 o 
   6  23   5       16.29       21.74     15.21 o 
   7  23   5       73.76       93.70     18.38 o 
   8  23   5        0.79        1.21     14.80 o 
   9  23   5       65.83       44.02     17.02 o 
  10  23   5      155.98      114.37     23.80 o 
  11  23   5        5.12       21.62     24.67 o 
 -10  24   5      268.60      346.61     40.48 o 
  -9  24   5       17.37       40.31     17.30 o 
  -8  24   5        0.49       10.53     15.36 o 
  -7  24   5       33.77       32.73     14.08 o 
  -6  24   5      429.32      451.61     24.49 o 
  -5  24   5       37.73       19.31     12.46 o 
  -4  24   5       38.02       41.17     12.71 o 
  -3  24   5       34.09       27.96     13.62 o 
  -2  24   5      150.68      173.48     16.38 o 
  -1  24   5       61.64       39.17     12.11 o 
   0  24   5       19.49       29.81     12.64 o 
   1  24   5        2.98      -12.93     12.93 o 
   2  24   5       80.79       60.89     16.30 o 
   3  24   5      202.35      225.04     22.11 o 
   4  24   5       96.08      105.04     18.27 o 
   5  24   5       56.12       59.95     16.46 o 
   6  24   5      261.56      229.55     41.52 o 
   7  24   5       57.63       62.25     17.07 o 
   8  24   5       17.90       67.51     17.63 o 
   9  24   5      137.60      101.73     19.92 o 
  10  24   5        3.65       -7.74     23.25 o 
  -9  25   5       20.19        5.70     28.11 o 
  -8  25   5        0.02      -15.23     15.23 o 
  -7  25   5       28.06       74.09     17.22 o 
  -6  25   5       14.82       14.40     13.77 o 
  -5  25   5      555.00      595.60     28.09 o 
  -4  25   5       12.88       11.76     13.12 o 
  -3  25   5        3.25       10.72     12.65 o 
  -2  25   5        0.05       18.07     11.88 o 
  -1  25   5       39.18       33.62     11.91 o 
   0  25   5        3.18        6.29     13.77 o 
   1  25   5      222.87      193.20     21.42 o 
   2  25   5       55.31      100.68     20.92 o 
   3  25   5       55.38       77.28     17.69 o 
   4  25   5       31.28       27.42     16.06 o 
   5  25   5      149.90      154.10     20.94 o 
   6  25   5      117.52      137.02     31.87 o 
   7  25   5      146.92      122.59     20.34 o 
   8  25   5       28.33       59.68     17.31 o 
  -7  26   5        1.08       -0.36     14.62 o 
  -6  26   5       96.17      100.27     18.96 o 
  -5  26   5        1.71        1.02     13.97 o 
  -4  26   5       58.11       22.81     14.52 o 
  -3  26   5        1.82        8.60     12.89 o 
  -2  26   5       25.42        7.96     13.30 o 
  -1  26   5        2.85       -4.09     11.85 o 
   0  26   5        5.42       15.02     13.97 o 
   1  26   5       25.36        3.45     17.11 o 
   2  26   5      185.67      233.03     26.56 o 
   3  26   5        3.19       10.40     15.32 o 
   4  26   5      291.64      336.21     26.87 o 
   5  26   5        8.29        9.73     16.40 o 
   6  26   5      103.43      112.12     22.32 o 
   7  26   5       30.01       48.45     18.25 o 
  -6  27   5        4.54       57.61     38.05 o 
  -5  27   5      245.39      206.13     22.95 o 
  -4  27   5        1.78       10.56     14.23 o 
  -3  27   5       55.80       61.52     16.89 o 
  -2  27   5       12.51       -4.12     14.75 o 
  -1  27   5      140.89      130.01     20.71 o 
   0  27   5        5.21       -4.87     13.47 o 
   1  27   5       70.17       75.68     17.06 o 
   2  27   5       47.01       39.18     17.34 o 
   3  27   5       24.76       15.99     24.72 o 
   4  27   5      260.15      257.96     30.32 o 
   5  27   5       91.48       60.42     18.18 o 
  -3  28   5       24.32        4.97     18.44 o 
  -2  28   5      170.40      165.58     29.13 o 
  -1  28   5       11.01        5.22     18.39 o 
   0  28   5        4.31       11.48     15.82 o 
   1  28   5       81.39       71.14     17.48 o 
   2  28   5       43.99       35.65     17.56 o 
   3  28   5       84.58       82.61     20.06 o 
 -18   0   6      879.23      935.07     64.50 o 
 -17   0   6        3.26        1.57     25.48 o 
 -16   0   6      147.05      135.05     32.09 o 
 -15   0   6       67.08       48.04     30.83 o 
 -14   0   6     1792.95     1864.58     68.37 o 
 -13   0   6       21.88       24.29     19.82 o 
 -12   0   6      166.35      124.16     29.47 o 
 -11   0   6       56.38       72.61     20.33 o 
 -10   0   6     3437.03     3475.33     59.07 o 
  -9   0   6      317.65      350.42     17.78 o 
  -8   0   6     7963.09     8429.24     93.51 o 
  -7   0   6      267.05      249.76     14.51 o 
  -6   0   6      118.41       48.74      7.43 o 
  -5   0   6       43.33       34.50      6.59 o 
  -4   0   6     9033.35     9331.59    118.05 o 
  -3   0   6      738.21      673.59     16.29 o 
  -2   0   6    23078.26    22591.17    272.82 o 
  -1   0   6     3394.12     3201.63     47.30 o 
   0   0   6    24955.33    26859.64    364.73 o 
   1   0   6     5252.61     5541.04     67.09 o 
   2   0   6     1743.95     1445.73     21.67 o 
   3   0   6     7557.40     7452.91     72.57 o 
   4   0   6    22194.88    21735.73    182.45 o 
   5   0   6     3554.81     3336.85     30.44 o 
   6   0   6      114.49       92.60      8.55 o 
   7   0   6       11.53        5.02      4.91 o 
   8   0   6      287.13      341.60     13.40 o 
   9   0   6     3992.81     3553.68     57.36 o 
  10   0   6     7106.79     6985.10     80.10 o 
  11   0   6      792.49      855.27     33.66 o 
  12   0   6       74.59       79.59     14.16 o 
  13   0   6      261.06      359.49     22.97 o 
  14   0   6      848.78      688.25     33.40 o 
  15   0   6     2043.50     2143.72     69.45 o 
  16   0   6      117.20       63.99     19.55 o 
  17   0   6       32.14      -10.05     15.63 o 
  18   0   6        3.20        8.67     28.38 o 
 -18   1   6       52.29       45.62     21.41 o 
 -17   1   6        3.27       14.31     18.27 o 
 -16   1   6        3.66       -9.24     16.70 o 
 -15   1   6      137.92      154.77     21.51 o 
 -14   1   6        7.64      -13.65     13.65 o 
 -13   1   6     1066.36     1023.77     36.16 o 
 -12   1   6       19.83        4.09     12.73 o 
 -11   1   6     2164.01     2229.30     46.40 o 
 -10   1   6       50.19       30.58      7.95 o 
  -9   1   6     4898.55     4943.88     45.63 o 
  -8   1   6      319.44      300.78     11.85 o 
  -7   1   6    11271.90    10405.44     75.49 o 
  -6   1   6       36.36       25.19      4.30 o 
  -5   1   6       41.59       39.15      4.64 o 
  -4   1   6      687.17      687.03     12.52 o 
  -3   1   6     6914.32     6385.97     50.47 o 
  -2   1   6     2365.99     2192.17     23.27 o 
  -1   1   6    24679.90    25266.99    212.57 o 
   0   1   6     1758.83     1681.66     17.76 o 
   1   1   6     8135.33     8350.38     70.84 o 
   2   1   6     1830.90     1602.09     14.76 o 
   3   1   6     7749.21     7888.89     50.13 o 
   4   1   6     2596.60     2513.11     19.87 o 
   5   1   6     7387.69     7605.94     51.18 o 
   6   1   6      263.15      248.23      7.76 o 
   7   1   6      313.64      371.67      8.57 o 
   8   1   6     1223.53     1370.15     16.84 o 
   9   1   6     3201.28     2859.02     30.16 o 
  10   1   6     6614.18     6555.44     56.10 o 
  11   1   6      859.06      759.20     19.29 o 
  12   1   6       20.39        3.47      6.37 o 
  13   1   6       69.52       82.45      9.76 o 
  14   1   6     1460.32     1420.39     29.46 o 
  15   1   6      712.21      784.31     25.89 o 
  16   1   6      239.55      317.58     18.95 o 
  17   1   6        3.06      -13.81     13.81 o 
  18   1   6        0.92       30.21     25.96 o 
 -18   2   6      573.88      669.52     70.06 o 
 -17   2   6        0.11        9.39     21.84 o 
 -16   2   6       45.16       84.56     20.67 o 
 -15   2   6        0.09       -0.84     15.52 o 
 -14   2   6     1454.04     1491.54     43.50 o 
 -13   2   6       11.43       24.07     14.63 o 
 -12   2   6        3.71       -9.03     12.29 o 
 -11   2   6       13.76        9.70     11.50 o 
 -10   2   6       56.71       37.40      8.22 o 
  -9   2   6      165.36      151.24      9.06 o 
  -8   2   6     6561.22     6736.03     57.52 o 
  -7   2   6        5.90        4.77      3.86 o 
  -6   2   6     3402.93     3144.73     38.97 o 
  -5   2   6      354.53      356.41      8.82 o 
  -4   2   6     1367.48     1282.81     16.83 o 
  -3   2   6      277.91      255.59      8.36 o 
  -2   2   6    13905.64    14099.15    109.90 o 
  -1   2   6     2813.61     2831.53     28.56 o 
   0   2   6       64.30       54.37      4.00 o 
   1   2   6      447.44      486.43      9.28 o 
   2   2   6    10564.81    11005.99     74.63 o 
   3   2   6       10.40        1.05      3.29 o 
   4   2   6     1038.69     1458.29     14.65 o 
   5   2   6     1841.61     1726.27     17.05 o 
   6   2   6      857.07      978.38     14.75 o 
   7   2   6        7.25       -1.19      5.20 o 
   8   2   6     2604.36     2564.23     30.44 o 
   9   2   6      468.10      480.07     12.79 o 
  10   2   6     2980.51     2831.08     32.12 o 
  11   2   6     1571.20     1589.36     29.95 o 
  12   2   6       19.85       20.37      7.06 o 
  13   2   6       76.69       53.83      8.54 o 
  14   2   6      235.65      206.48     13.54 o 
  15   2   6     1236.97     1212.61     30.40 o 
  16   2   6        6.11       12.12     12.55 o 
  17   2   6       23.11       28.63     17.61 o 
  18   2   6       10.59        1.99     21.14 o 
 -18   3   6       26.39       10.27     19.53 o 
 -17   3   6       87.58       45.44     20.74 o 
 -16   3   6        7.87       24.48     17.73 o 
 -15   3   6       57.80       50.52     17.81 o 
 -14   3   6       40.07       51.94     16.89 o 
 -13   3   6      345.51      373.02     25.51 o 
 -12   3   6        0.12       -4.20     12.28 o 
 -11   3   6      678.14      674.60     24.85 o 
 -10   3   6      302.52      273.01     16.19 o 
  -9   3   6       77.95      115.63      9.17 o 
  -8   3   6      136.70      164.69      8.30 o 
  -7   3   6     7451.39     7530.62     58.77 o 
  -6   3   6       58.61       57.54      5.04 o 
  -5   3   6      949.64     1039.68     14.49 o 
  -4   3   6      369.92      381.50      8.86 o 
  -3   3   6     1402.75     1646.00     18.24 o 
  -2   3   6     1853.38     1771.84     23.55 o 
  -1   3   6     3500.46     3687.53     42.95 o 
   0   3   6     1019.70     1143.91     14.72 o 
   1   3   6      941.06     1159.84     15.61 o 
   2   3   6      775.97      855.12     11.98 o 
   3   3   6      477.65      307.45      7.05 o 
   4   3   6     1211.84     1458.33     15.07 o 
   5   3   6     1214.01     1095.56     13.25 o 
   6   3   6      331.30      335.35      7.51 o 
   7   3   6      642.49      606.67     15.36 o 
   8   3   6     1048.00     1012.35     18.38 o 
   9   3   6       96.01       76.30      9.08 o 
  10   3   6     1503.20     1371.55     26.21 o 
  11   3   6      355.75      371.15     16.75 o 
  12   3   6       56.45       49.16      9.10 o 
  13   3   6        5.10        1.71      7.46 o 
  14   3   6      395.74      449.94     21.02 o 
  15   3   6      507.56      439.75     22.46 o 
  16   3   6        6.35      -11.23     11.23 o 
  17   3   6       28.42       17.86     15.16 o 
  18   3   6        1.29        2.48     18.50 o 
 -18   4   6      154.82      201.26     29.96 o 
 -17   4   6       15.37       22.43     25.43 o 
 -16   4   6       16.93        5.09     16.98 o 
 -15   4   6       14.59       10.87     16.11 o 
 -14   4   6      172.96      196.00     21.58 o 
 -13   4   6       38.58       51.99     15.52 o 
 -12   4   6      283.93      363.66     31.03 o 
 -11   4   6       59.43       70.94     13.16 o 
 -10   4   6      154.88      193.45     15.68 o 
  -9   4   6      236.11      233.68     13.03 o 
  -8   4   6     4269.13     4042.07     38.51 o 
  -7   4   6      153.57      134.87      7.17 o 
  -6   4   6      937.78      955.72     15.08 o 
  -5   4   6       14.19        7.81      2.99 o 
  -4   4   6     1639.07     2048.13     21.71 o 
  -3   4   6      169.26      202.32      6.42 o 
  -2   4   6    16936.98    18053.74    127.95 o 
  -1   4   6      633.82      592.18     10.51 o 
   0   4   6     4790.14     6145.60     56.93 o 
   1   4   6        3.94       -2.61      2.61 o 
   2   4   6     5700.33     6221.07     53.80 o 
   3   4   6     1942.50     1973.50     20.40 o 
   4   4   6      633.79      626.04     10.81 o 
   5   4   6       63.04       63.61      4.37 o 
   6   4   6       45.33       43.75      4.06 o 
   7   4   6      563.20      563.87     10.23 o 
   8   4   6      765.10      814.38     16.75 o 
   9   4   6      213.14      231.38     12.12 o 
  10   4   6      463.46      398.14     16.85 o 
  11   4   6      536.97      455.32     21.36 o 
  12   4   6       48.42       25.32      8.72 o 
  13   4   6        5.12       13.19      8.64 o 
  14   4   6       75.16      131.31     18.80 o 
  15   4   6      240.83      274.44     19.65 o 
  16   4   6        2.85      -12.02     12.02 o 
  17   4   6       12.13       -1.61     13.58 o 
  18   4   6        1.35       -6.15     17.32 o 
 -18   5   6        5.71      -15.00     19.95 o 
 -17   5   6        4.94       47.12     21.11 o 
 -16   5   6        6.37       -0.62     18.48 o 
 -15   5   6        0.68        4.19     18.15 o 
 -14   5   6       28.60       37.12     17.86 o 
 -13   5   6      602.00      511.00     32.02 o 
 -12   5   6       57.44       83.01     21.17 o 
 -11   5   6      307.46      251.17     18.49 o 
 -10   5   6       89.82       77.71     12.53 o 
  -9   5   6     1387.91     1389.82     30.07 o 
  -8   5   6      121.08      141.04      9.21 o 
  -7   5   6      513.71      533.70     12.10 o 
  -6   5   6        2.89       -3.19      3.50 o 
  -5   5   6     2329.32     2805.60     28.34 o 
  -4   5   6      234.64      230.90      7.98 o 
  -3   5   6      998.56      945.43     13.92 o 
  -2   5   6      854.11      945.40     13.30 o 
  -1   5   6      140.50      120.98      5.87 o 
   0   5   6       19.49       20.70      3.14 o 
   1   5   6      232.86      317.24     10.74 o 
   2   5   6     1479.50     1589.87     28.52 o 
   3   5   6    10032.53    10237.50     86.83 o 
   4   5   6     1200.56     1044.47     15.39 o 
   5   5   6     2183.87     2444.37     25.61 o 
   6   5   6      142.09      195.79      7.17 o 
   7   5   6     2325.90     2319.39     23.73 o 
   8   5   6       62.92       87.93      8.28 o 
   9   5   6     2028.13     2137.37     29.98 o 
  10   5   6      302.59      342.39     15.24 o 
  11   5   6       81.86       90.96     11.29 o 
  12   5   6       21.26       48.20      9.43 o 
  13   5   6       24.71        1.32      8.52 o 
  14   5   6      236.80      282.18     17.62 o 
  15   5   6       14.19       34.22     14.56 o 
  16   5   6       40.72       18.43     13.76 o 
  17   5   6        9.92        6.68     14.22 o 
  18   5   6       27.35       31.31     18.36 o 
 -18   6   6       10.60        4.65     20.23 o 
 -17   6   6        0.02      -21.12     21.12 o 
 -16   6   6       62.43       40.03     26.03 o 
 -15   6   6        1.67      -10.81     18.68 o 
 -14   6   6      437.65      364.11     34.27 o 
 -13   6   6       51.61        4.53     20.36 o 
 -12   6   6      931.21      939.33     38.60 o 
 -11   6   6        5.61       -5.58     10.51 o 
 -10   6   6       39.46       40.80     10.48 o 
  -9   6   6      127.19       85.64     10.54 o 
  -8   6   6      182.04      204.03     10.98 o 
  -7   6   6       27.71       17.94      4.79 o 
  -6   6   6       99.29       92.51      6.71 o 
  -5   6   6      322.79      293.20     10.04 o 
  -4   6   6      594.88      755.96     12.59 o 
  -3   6   6      783.27      814.04     14.51 o 
  -2   6   6      657.95      734.52     11.95 o 
  -1   6   6      235.48      259.35     11.16 o 
   0   6   6        2.05       18.89      6.58 o 
   1   6   6      289.29      215.42      9.67 o 
   2   6   6      822.38      786.85     16.41 o 
   3   6   6      463.23      473.93     10.20 o 
   4   6   6     5817.59     6335.84     51.28 o 
   5   6   6     2394.73     2389.79     23.96 o 
   6   6   6       26.19       40.81      4.81 o 
   7   6   6       81.02       71.24      6.10 o 
   8   6   6     1066.88     1189.99     24.69 o 
   9   6   6     2890.56     3134.32     40.17 o 
  10   6   6       23.09       29.68      9.03 o 
  11   6   6       28.18       25.21      7.82 o 
  12   6   6        4.64        3.83      7.81 o 
  13   6   6      124.04      121.27     12.27 o 
  14   6   6       83.49       95.25     15.67 o 
  15   6   6       91.32       68.79     15.43 o 
  16   6   6       58.43       32.19     14.58 o 
  17   6   6        2.33       -1.60     14.32 o 
  18   6   6       25.98       -4.04     16.60 o 
 -17   7   6      133.75      114.38     47.44 o 
 -16   7   6       79.25       63.66     24.24 o 
 -15   7   6       13.38       31.80     21.65 o 
 -14   7   6        7.03       28.37     19.56 o 
 -13   7   6       72.43       96.96     19.85 o 
 -12   7   6       17.80       25.40     12.99 o 
 -11   7   6      533.20      473.88     27.75 o 
 -10   7   6      163.03      152.72     12.81 o 
  -9   7   6      862.27      666.72     21.75 o 
  -8   7   6        0.96       -0.80      6.58 o 
  -7   7   6      632.06      619.61     13.70 o 
  -6   7   6       10.36        0.31      4.07 o 
  -5   7   6     1322.17     1478.65     18.84 o 
  -4   7   6      309.51      342.58     10.62 o 
  -3   7   6     1347.65     1655.96     21.14 o 
  -2   7   6       12.33        4.59      3.58 o 
  -1   7   6        1.41       13.48      3.51 o 
   0   7   6       62.01       54.32      4.84 o 
   1   7   6      899.30      782.16     14.59 o 
   2   7   6      828.17      910.93     16.26 o 
   3   7   6     1380.42     1462.68     18.43 o 
   4   7   6        5.26        1.04      3.78 o 
   5   7   6     2049.57     2281.95     23.70 o 
   6   7   6       25.88       42.92      5.66 o 
   7   7   6      306.18      336.74     10.94 o 
   8   7   6        0.02        5.34      6.27 o 
   9   7   6      676.46      741.87     20.30 o 
  10   7   6      263.27      246.05     16.63 o 
  11   7   6      104.37       77.08     11.19 o 
  12   7   6      110.34       98.28     12.06 o 
  13   7   6      170.72      205.08     17.88 o 
  14   7   6       12.07       16.14     13.67 o 
  15   7   6      119.08      104.56     16.86 o 
  16   7   6        7.39       -1.41     14.24 o 
  17   7   6        2.73       -0.56     14.74 o 
 -17   8   6       67.81       75.87     24.05 o 
 -16   8   6        2.14       -3.30     16.05 o 
 -15   8   6       23.08       34.13     17.83 o 
 -14   8   6      566.14      527.42     74.34 o 
 -13   8   6       17.62       37.75     18.63 o 
 -12   8   6       29.55       26.67     12.15 o 
 -11   8   6        0.06       -9.15      9.15 o 
 -10   8   6       97.20       97.99     12.61 o 
  -9   8   6       57.02       37.80      9.63 o 
  -8   8   6      538.60      546.81     17.63 o 
  -7   8   6      148.34      100.90      8.57 o 
  -6   8   6        4.62        0.61      4.51 o 
  -5   8   6       31.53       24.71      4.83 o 
  -4   8   6     1677.35     1608.29     21.25 o 
  -3   8   6        1.52        2.72      3.66 o 
  -2   8   6     3700.28     3589.40     34.01 o 
  -1   8   6       97.04       90.84      5.52 o 
   0   8   6      918.08     1137.27     17.27 o 
   1   8   6        0.13       -1.48      3.77 o 
   2   8   6      382.41      533.78     10.47 o 
   3   8   6     1694.42     1658.39     17.79 o 
   4   8   6     1087.52     1186.00     15.50 o 
   5   8   6      380.59      449.44     10.52 o 
   6   8   6       68.87       91.88      6.79 o 
   7   8   6      479.59      477.99     15.20 o 
   8   8   6      100.94      114.94      9.78 o 
   9   8   6       45.56       74.80      9.43 o 
  10   8   6      688.24      600.56     20.33 o 
  11   8   6       39.89       24.53      9.60 o 
  12   8   6       19.95        6.30      8.72 o 
  13   8   6       32.68       42.54     13.35 o 
  14   8   6       17.07       19.95     12.99 o 
  15   8   6      227.95      261.77     22.02 o 
  16   8   6        3.49       -1.96     14.93 o 
  17   8   6        0.29        0.98     15.25 o 
 -17   9   6        1.11      -20.56     20.56 o 
 -16   9   6        0.84       23.46     22.09 o 
 -15   9   6       45.11       63.73     26.55 o 
 -14   9   6       37.59        9.93     20.14 o 
 -13   9   6     1331.98     1143.99     73.23 o 
 -12   9   6        1.97       10.57     12.81 o 
 -11   9   6      152.44      160.80     16.20 o 
 -10   9   6        7.87        7.61      8.99 o 
  -9   9   6      285.00      350.57     17.64 o 
  -8   9   6       35.16       29.46      7.69 o 
  -7   9   6     3667.33     3508.69     41.89 o 
  -6   9   6       32.83       59.32      7.03 o 
  -5   9   6      421.21      374.89     10.45 o 
  -4   9   6      507.67      519.30     12.09 o 
  -3   9   6     3139.87     3436.70     40.82 o 
  -2   9   6        0.48        0.20      3.33 o 
  -1   9   6      777.28      626.76     12.51 o 
   0   9   6      503.61      543.19     14.30 o 
   1   9   6     1065.11     1164.19     16.46 o 
   2   9   6       61.56       89.83      5.37 o 
   3   9   6     2844.93     2339.48     23.14 o 
   4   9   6      781.42      801.88     12.67 o 
   5   9   6      471.37      466.76     12.23 o 
   6   9   6      172.01      187.26      9.73 o 
   7   9   6      219.23      233.15     11.94 o 
   8   9   6      309.66      311.26     14.06 o 
   9   9   6     2226.24     2399.19     35.27 o 
  10   9   6     1233.96     1222.26     29.18 o 
  11   9   6       10.00       -8.87      8.87 o 
  12   9   6      314.15      289.54     19.87 o 
  13   9   6        1.71        7.67     10.75 o 
  14   9   6      398.88      383.55     24.53 o 
  15   9   6       45.29       54.42     15.89 o 
  16   9   6      117.60       99.17     18.18 o 
  17   9   6        0.20       -2.81     16.67 o 
 -17  10   6        1.87       12.20     22.87 o 
 -16  10   6       77.04       18.28     27.12 o 
 -15  10   6        6.08       -8.43     19.47 o 
 -14  10   6      456.89      453.62     42.38 o 
 -13  10   6       10.69       22.93     18.83 o 
 -12  10   6      476.37      456.90     27.24 o 
 -11  10   6       11.44        5.09      8.75 o 
 -10  10   6      249.98      256.93     16.89 o 
  -9  10   6        0.02        7.33      7.78 o 
  -8  10   6     2381.20     2354.43     34.23 o 
  -7  10   6      116.51      123.34      9.87 o 
  -6  10   6     1117.97     1087.08     21.16 o 
  -5  10   6      332.60      373.08     13.87 o 
  -4  10   6      785.59      889.44     15.48 o 
  -3  10   6      439.24      448.28     11.38 o 
  -2  10   6     8823.47     8560.29     62.14 o 
  -1  10   6      231.74      217.96      8.66 o 
   0  10   6     1434.50     1509.96     20.66 o 
   1  10   6      308.75      341.64     10.44 o 
   2  10   6        5.08       -2.15      4.59 o 
   3  10   6      948.26      892.92     13.84 o 
   4  10   6     1387.44     1385.45     16.42 o 
   5  10   6      552.00      618.76     13.87 o 
   6  10   6      288.15      285.99     15.38 o 
   7  10   6       27.26       36.78      7.15 o 
   8  10   6     1776.16     1909.82     30.28 o 
   9  10   6     1858.17     2070.68     38.95 o 
  10  10   6     1043.12     1005.34     32.37 o 
  11  10   6        0.83       -4.96      9.48 o 
  12  10   6      187.89      195.71     17.76 o 
  13  10   6       17.45       24.33     12.60 o 
  14  10   6      230.89      246.14     23.39 o 
  15  10   6      504.00      562.19     30.37 o 
  16  10   6       53.01       18.42     16.98 o 
  17  10   6       15.68        7.39     17.22 o 
 -17  11   6       15.02       43.53     23.61 o 
 -16  11   6       71.54       88.41     27.11 o 
 -15  11   6       71.99       64.66     22.74 o 
 -14  11   6       82.88       65.75     22.01 o 
 -13  11   6     1599.28     1686.47     99.32 o 
 -12  11   6       11.59        4.15     12.37 o 
 -11  11   6        1.64       12.56      9.64 o 
 -10  11   6       71.27       84.42     12.88 o 
  -9  11   6     2480.08     2442.80     36.65 o 
  -8  11   6      138.11      120.12     11.54 o 
  -7  11   6     7931.49     7677.62     74.23 o 
  -6  11   6      226.29      197.04     11.31 o 
  -5  11   6      108.52      102.82      9.73 o 
  -4  11   6      203.25      185.52      9.79 o 
  -3  11   6     1111.34     1046.32     17.87 o 
  -2  11   6     3269.20     3482.18     32.38 o 
  -1  11   6     9170.59     8781.71     89.50 o 
   0  11   6      199.52      165.97      7.67 o 
   1  11   6      596.00      654.55     13.17 o 
   2  11   6      316.16      269.31      8.97 o 
   3  11   6     3089.01     3072.40     32.24 o 
   4  11   6     1962.81     1860.97     20.38 o 
   5  11   6     2860.79     2982.10     34.79 o 
   6  11   6       59.44       41.11      7.54 o 
   7  11   6      236.85      211.97     13.50 o 
   8  11   6      945.84      996.12     26.65 o 
   9  11   6     2346.75     2317.93     63.72 o 
  10  11   6      338.55      367.42     20.77 o 
  11  11   6       70.89       70.86     12.73 o 
  12  11   6       24.39       30.99     12.90 o 
  13  11   6       27.05       29.86     13.22 o 
  14  11   6     1706.02     1805.52     44.20 o 
  15  11   6      344.90      443.91     31.72 o 
  16  11   6       47.42       45.58     17.39 o 
  17  11   6        0.75        2.13     31.02 o 
 -16  12   6       53.20       75.96     24.34 o 
 -15  12   6        0.10       -4.66     19.75 o 
 -14  12   6     1209.14     1169.49     49.71 o 
 -13  12   6       71.71       50.11     21.12 o 
 -12  12   6     1585.98     1469.97     70.60 o 
 -11  12   6       59.64       48.94     12.85 o 
 -10  12   6      244.68      231.67     17.47 o 
  -9  12   6      181.37      142.26     13.96 o 
  -8  12   6     4972.44     5022.27     60.56 o 
  -7  12   6       23.28       31.47      8.12 o 
  -6  12   6      719.59      692.07     16.90 o 
  -5  12   6        8.94       -5.42      6.92 o 
  -4  12   6      378.86      430.13     14.73 o 
  -3  12   6      163.08      169.29     10.10 o 
  -2  12   6    45668.54    44051.60    302.99 o 
  -1  12   6     1877.24     1793.36     23.16 o 
   0  12   6     1657.19     1500.77     23.72 o 
   1  12   6      157.06      163.59      7.82 o 
   2  12   6     1750.01     1744.76     22.58 o 
   3  12   6     1926.08     1869.80     22.58 o 
   4  12   6     3729.84     3566.22     39.84 o 
   5  12   6      999.27      974.01     21.38 o 
   6  12   6      189.26      217.60     13.32 o 
   7  12   6       48.49       55.66     10.56 o 
   8  12   6     1969.29     1743.52     35.32 o 
   9  12   6     1120.31     1148.01     29.99 o 
  10  12   6     1129.75     1109.01     30.67 o 
  11  12   6      385.03      423.68     23.36 o 
  12  12   6       19.93        4.91     12.52 o 
  13  12   6        0.79        0.81     12.05 o 
  14  12   6      633.27      559.22     29.50 o 
  15  12   6     1200.44     1054.61     38.07 o 
  16  12   6       12.50       15.10     17.57 o 
 -16  13   6        5.54       14.33     22.36 o 
 -15  13   6      176.27      180.28     27.99 o 
 -14  13   6       40.13        4.34     20.44 o 
 -13  13   6      427.25      439.60     34.71 o 
 -12  13   6        0.02       -0.85     11.46 o 
 -11  13   6        7.08        8.65     11.29 o 
 -10  13   6        1.16        3.84      9.65 o 
  -9  13   6     1377.75     1310.35     29.86 o 
  -8  13   6       19.45       41.53      9.21 o 
  -7  13   6     3484.82     3509.97     45.61 o 
  -6  13   6       41.11       28.08      8.07 o 
  -5  13   6       96.10       47.75      8.76 o 
  -4  13   6        2.72       -3.47      6.09 o 
  -3  13   6     3434.92     3472.68     42.73 o 
  -2  13   6     3319.73     3187.36     44.03 o 
  -1  13   6     1870.68     1875.80     26.76 o 
   0  13   6      204.51      220.76     10.20 o 
   1  13   6       36.51       13.98      6.03 o 
   2  13   6      540.50      462.89     13.07 o 
   3  13   6     4851.41     4639.79     46.70 o 
   4  13   6     1329.79     1487.98     27.51 o 
   5  13   6      398.69      412.11     16.57 o 
   6  13   6       39.13       19.18      8.52 o 
   7  13   6        1.73       -2.97      8.50 o 
   8  13   6      447.77      490.26     21.34 o 
   9  13   6      997.05     1033.42     28.93 o 
  10  13   6     1552.85     1686.57     37.99 o 
  11  13   6      557.24      493.16     25.30 o 
  12  13   6       30.77       87.05     14.96 o 
  13  13   6       43.25       13.05     12.94 o 
  14  13   6      877.62      911.62     35.46 o 
  15  13   6      230.69      228.36     21.98 o 
  16  13   6      123.66      104.87     21.68 o 
 -16  14   6       11.76       34.79     26.47 o 
 -15  14   6        0.43       -0.56     21.07 o 
 -14  14   6      606.64      652.44     42.07 o 
 -13  14   6        5.26       -4.88     18.55 o 
 -12  14   6      104.19       82.29     14.90 o 
 -11  14   6       86.05      127.73     16.38 o 
 -10  14   6      263.34      351.61     21.07 o 
  -9  14   6       61.62       30.77      9.21 o 
  -8  14   6     2926.03     3087.13     43.83 o 
  -7  14   6      111.54      142.35     10.57 o 
  -6  14   6     2108.45     2153.94     36.20 o 
  -5  14   6      309.31      321.63     15.43 o 
  -4  14   6       87.99       83.91      9.28 o 
  -3  14   6       88.95       72.51      8.64 o 
  -2  14   6     6329.12     6332.35     64.61 o 
  -1  14   6      739.86      699.58     21.95 o 
   0  14   6      707.01      673.07     17.50 o 
   1  14   6       27.56       26.20      7.07 o 
   2  14   6       15.32       -3.56      7.06 o 
   3  14   6     1461.85     1490.65     25.34 o 
   4  14   6     1711.91     1684.99     31.92 o 
   5  14   6       77.85       77.76     10.27 o 
   6  14   6       25.04       62.38     10.12 o 
   7  14   6       34.40       38.22      9.99 o 
   8  14   6       12.41       11.98      9.61 o 
   9  14   6      865.23      801.33     28.13 o 
  10  14   6     1647.54     1737.68     39.50 o 
  11  14   6      140.86      142.16     16.48 o 
  12  14   6        3.83       -9.09     12.02 o 
  13  14   6        1.10      -10.00     12.39 o 
  14  14   6       46.22       21.45     13.93 o 
  15  14   6      410.46      418.75     31.64 o 
  16  14   6       23.94       12.86     19.45 o 
 -15  15   6       19.78       64.36     24.97 o 
 -14  15   6        3.60       11.48     20.55 o 
 -13  15   6      225.29      199.14     33.56 o 
 -12  15   6        3.59       -1.08     12.79 o 
 -11  15   6       92.44      117.34     16.23 o 
 -10  15   6        0.26        3.83     10.75 o 
  -9  15   6       12.46       13.98     10.04 o 
  -8  15   6       19.76       22.23      8.34 o 
  -7  15   6      240.83      202.02     24.77 o 
  -6  15   6       21.31        1.37      9.47 o 
  -5  15   6      163.51      132.85     12.03 o 
  -4  15   6        0.36        9.39      6.90 o 
  -3  15   6     2974.03     2772.97     35.92 o 
  -2  15   6        0.56       12.14      6.77 o 
  -1  15   6      102.10       92.17      9.48 o 
   0  15   6       69.63       80.82      8.99 o 
   1  15   6      487.06      413.65     15.22 o 
   2  15   6      105.25       99.61      9.51 o 
   3  15   6      392.28      463.70     17.36 o 
   4  15   6      168.36      181.11     13.70 o 
   5  15   6       65.89       32.02      8.92 o 
   6  15   6      155.25      166.59     14.24 o 
   7  15   6       18.68       18.12      9.79 o 
   8  15   6        1.75       -5.56      9.52 o 
   9  15   6      741.18      653.29     27.38 o 
  10  15   6      937.49     1035.42     32.97 o 
  11  15   6        7.98       13.90     12.30 o 
  12  15   6        1.52       10.59     13.08 o 
  13  15   6        5.66       12.37     13.57 o 
  14  15   6      117.92       93.89     18.05 o 
  15  15   6       29.72       43.31     20.19 o 
 -15  16   6        4.98       -6.39     20.84 o 
 -14  16   6      216.91      248.80     29.11 o 
 -13  16   6        0.01       34.70     20.76 o 
 -12  16   6       48.53       23.36     13.83 o 
 -11  16   6       69.08       72.21     15.19 o 
 -10  16   6      579.36      644.75     27.21 o 
  -9  16   6        2.23        9.59     10.46 o 
  -8  16   6      784.62      783.51     28.31 o 
  -7  16   6      170.62      162.00     15.23 o 
  -6  16   6      486.17      426.11     47.22 o 
  -5  16   6       12.15        4.82      7.97 o 
  -4  16   6       48.96       55.28     10.08 o 
  -3  16   6      274.54      268.92     14.05 o 
  -2  16   6     2714.61     2727.95     36.08 o 
  -1  16   6        1.28       -0.21      6.62 o 
   0  16   6     3778.30     3777.22     45.66 o 
   1  16   6        0.35       -4.82      6.61 o 
   2  16   6      109.57      135.91     11.28 o 
   3  16   6      157.15      132.08     12.73 o 
   4  16   6       14.20       41.80      9.94 o 
   5  16   6      166.99      164.45     14.20 o 
   6  16   6       16.95       14.02      9.84 o 
   7  16   6       21.02       23.61     10.56 o 
   8  16   6       27.34       13.75     10.88 o 
   9  16   6      317.79      423.86     23.47 o 
  10  16   6      305.64      295.17     21.27 o 
  11  16   6       14.47        9.95     14.90 o 
  12  16   6       31.18       20.56     21.32 o 
  13  16   6       89.47       75.32     21.31 o 
  14  16   6        0.80       14.70     14.72 o 
  15  16   6      238.11      265.69     24.39 o 
 -14  17   6        0.66       17.62     20.35 o 
 -13  17   6       92.28      142.20     22.06 o 
 -12  17   6        2.00       14.68     13.86 o 
 -11  17   6      193.58      160.07     17.55 o 
 -10  17   6        2.19       -7.38     10.87 o 
  -9  17   6       11.87        4.14     11.41 o 
  -8  17   6       80.80       89.37     13.94 o 
  -7  17   6      533.57      652.94     26.58 o 
  -6  17   6       58.80       66.38     13.26 o 
  -5  17   6      491.33      595.06     22.75 o 
  -4  17   6       12.37       10.27      9.86 o 
  -3  17   6      441.70      454.21     18.13 o 
  -2  17   6       40.15       23.69      8.13 o 
  -1  17   6     2047.17     2059.84     32.78 o 
   0  17   6      590.92      583.38     19.21 o 
   1  17   6       34.81       28.43      8.22 o 
   2  17   6       11.29        4.69      8.36 o 
   3  17   6        0.85       -0.58      9.38 o 
   4  17   6      297.27      298.73     18.16 o 
   5  17   6      162.18      154.53     13.89 o 
   6  17   6      358.61      469.32     23.93 o 
   7  17   6      120.22      170.98     15.96 o 
   8  17   6        6.26        9.94     10.63 o 
   9  17   6      373.25      534.72     26.46 o 
  10  17   6       20.25       15.28     12.55 o 
  11  17   6       33.24       29.85     14.23 o 
  12  17   6      318.37      343.73     24.59 o 
  13  17   6       21.99       18.53     14.85 o 
  14  17   6       68.38       65.91     18.78 o 
 -14  18   6       13.78        5.32     20.85 o 
 -13  18   6        1.96       10.05     16.69 o 
 -12  18   6       15.81       24.21     13.33 o 
 -11  18   6       33.57       38.39     18.76 o 
 -10  18   6     1001.59     1042.81     38.69 o 
  -9  18   6        0.37       -6.56     11.22 o 
  -8  18   6        1.89        7.87     11.99 o 
  -7  18   6       73.94       73.77     15.21 o 
  -6  18   6       56.28       61.55     13.91 o 
  -5  18   6       71.10       81.27     11.39 o 
  -4  18   6      704.56      874.17     25.13 o 
  -3  18   6        6.80        0.71      7.82 o 
  -2  18   6      128.61      164.20     16.74 o 
  -1  18   6      405.43      344.41     17.99 o 
   0  18   6      910.29      858.75     23.00 o 
   1  18   6       11.72        5.87      8.57 o 
   2  18   6       33.85       28.20     11.14 o 
   3  18   6        6.76       13.26      9.88 o 
   4  18   6       40.50       55.31     11.92 o 
   5  18   6       11.36        8.06     11.15 o 
   6  18   6      692.88      693.78     25.47 o 
   7  18   6      346.48      318.47     20.45 o 
   8  18   6       52.20       72.87     14.45 o 
   9  18   6      125.46      129.01     16.40 o 
  10  18   6        3.27        7.77     13.01 o 
  11  18   6      166.09      169.95     19.77 o 
  12  18   6      165.37      111.86     17.73 o 
  13  18   6       34.47       25.92     19.61 o 
  14  18   6       10.27        3.12     15.65 o 
 -13  19   6      201.49      219.82     35.08 o 
 -12  19   6        1.69        4.80     16.04 o 
 -11  19   6      130.82      168.80     21.86 o 
 -10  19   6        2.64       20.93     15.11 o 
  -9  19   6      185.42      197.63     21.59 o 
  -8  19   6       46.34       54.56     13.88 o 
  -7  19   6       15.81       20.01     10.92 o 
  -6  19   6       15.01       25.86      9.79 o 
  -5  19   6      199.11      140.10     13.98 o 
  -4  19   6       22.38       17.10     13.16 o 
  -3  19   6      239.91      243.19     14.89 o 
  -2  19   6        4.51        7.03      8.46 o 
  -1  19   6       44.61       53.14     15.54 o 
   0  19   6        8.74        7.42      8.67 o 
   1  19   6      128.88      132.33     14.24 o 
   2  19   6        3.15        1.62     10.22 o 
   3  19   6       81.35       87.91     13.79 o 
   4  19   6        7.78        9.70     10.71 o 
   5  19   6       24.29       -3.84     10.24 o 
   6  19   6      198.92      180.33     16.10 o 
   7  19   6      253.50      219.36     18.63 o 
   8  19   6        5.17       -0.47     12.34 o 
   9  19   6        8.10       30.68     13.49 o 
  10  19   6        0.46       -1.53     13.20 o 
  11  19   6      128.84      126.56     18.57 o 
  12  19   6      135.12      106.94     18.41 o 
  13  19   6        7.67      -10.73     13.82 o 
 -13  20   6        1.97       44.30     50.44 o 
 -12  20   6       28.42       34.08     16.96 o 
 -11  20   6        3.00        0.83     15.71 o 
 -10  20   6      109.94      153.60     20.72 o 
  -9  20   6        4.84       -3.58     14.01 o 
  -8  20   6      168.49      148.84     18.06 o 
  -7  20   6        2.86        9.44     11.53 o 
  -6  20   6      154.85      147.98     15.09 o 
  -5  20   6       37.68       38.32     10.92 o 
  -4  20   6      259.03      262.60     20.29 o 
  -3  20   6       25.26       12.76      9.82 o 
  -2  20   6      308.03      401.53     18.70 o 
  -1  20   6       67.41       36.25     15.15 o 
   0  20   6        7.85       15.88      9.91 o 
   1  20   6       62.61       26.10     11.20 o 
   2  20   6       61.74       78.34     14.14 o 
   3  20   6       19.36        5.26     11.30 o 
   4  20   6      167.93      204.94     19.17 o 
   5  20   6      153.10      141.09     22.42 o 
   6  20   6       61.15       61.60     15.52 o 
   7  20   6      231.41      282.69     23.02 o 
   8  20   6       30.46       53.68     14.98 o 
   9  20   6       56.34       30.91     18.37 o 
  10  20   6       81.45       88.47     18.55 o 
  11  20   6       22.00       14.91     13.85 o 
  12  20   6       83.83       56.24     16.92 o 
  13  20   6      102.17       69.19     28.46 o 
 -12  21   6        0.82        3.26     17.21 o 
 -11  21   6        4.50        2.56     16.11 o 
 -10  21   6        8.84        8.28     15.74 o 
  -9  21   6       74.99      158.86     25.40 o 
  -8  21   6        0.22       -0.34     16.56 o 
  -7  21   6      376.06      369.60     23.08 o 
  -6  21   6        4.88       13.04     12.12 o 
  -5  21   6      271.69      343.73     21.15 o 
  -4  21   6        5.49        8.15     11.18 o 
  -3  21   6       17.08       18.24     10.49 o 
  -2  21   6      392.26      491.83     22.05 o 
  -1  21   6      726.98      748.03     25.27 o 
   0  21   6       29.18       16.76     11.51 o 
   1  21   6      319.69      280.55     22.89 o 
   2  21   6       13.82       16.87     11.85 o 
   3  21   6      142.27      120.35     16.98 o 
   4  21   6       37.05       38.26     13.20 o 
   5  21   6      238.59      244.59     21.40 o 
   6  21   6        3.03        4.29     12.50 o 
   7  21   6       28.11       10.61     13.26 o 
   8  21   6        9.62       19.45     14.92 o 
   9  21   6      122.79       74.27     18.45 o 
  10  21   6       16.64       24.67     14.96 o 
  11  21   6        1.37       15.35     14.68 o 
  12  21   6       89.47       36.10     16.48 o 
 -11  22   6        7.89       21.29     16.51 o 
 -10  22   6        2.21        1.59     15.26 o 
  -9  22   6       14.71       32.54     16.67 o 
  -8  22   6      215.79      217.07     23.02 o 
  -7  22   6        2.82       15.58     12.25 o 
  -6  22   6        5.91       19.23     12.54 o 
  -5  22   6        1.62       10.31     12.21 o 
  -4  22   6       24.81       17.13     11.89 o 
  -3  22   6       28.50       29.46     18.44 o 
  -2  22   6     1304.39     1202.40     30.17 o 
  -1  22   6       32.81       30.67     11.95 o 
   0  22   6      271.50      294.87     22.64 o 
   1  22   6       61.23       70.46     14.91 o 
   2  22   6        7.99       -0.92     12.75 o 
   3  22   6      190.99      179.76     19.38 o 
   4  22   6      365.53      401.34     25.74 o 
   5  22   6        4.85       -0.40     11.98 o 
   6  22   6       53.16       35.43     14.75 o 
   7  22   6       30.02       17.57     27.79 o 
   8  22   6       10.37        1.48     14.88 o 
   9  22   6      156.09      163.78     21.26 o 
  10  22   6      225.25      199.55     28.64 o 
  11  22   6        6.68       12.40     17.49 o 
 -10  23   6        4.10       -4.88     15.36 o 
  -9  23   6       20.34       22.31     16.37 o 
  -8  23   6        8.03        7.41     14.57 o 
  -7  23   6      215.66      203.46     21.23 o 
  -6  23   6       35.08        2.27     13.91 o 
  -5  23   6      292.67      253.56     20.78 o 
  -4  23   6        5.05        7.32     10.76 o 
  -3  23   6      578.21      685.52     29.25 o 
  -2  23   6      164.10      107.31     22.78 o 
  -1  23   6      143.80      125.98     16.59 o 
   0  23   6       10.10       23.83     12.36 o 
   1  23   6       11.55       19.64     14.27 o 
   2  23   6       25.24       23.33     14.40 o 
   3  23   6      623.70      615.94     39.39 o 
   4  23   6      125.34      137.22     18.51 o 
   5  23   6      109.64       86.36     17.68 o 
   6  23   6        6.53       12.96     14.64 o 
   7  23   6        0.34       29.07     14.81 o 
   8  23   6        0.41      -12.72     12.72 o 
   9  23   6      138.78      122.05     19.38 o 
  10  23   6      227.77      238.45     27.91 o 
  -9  24   6       12.79       14.37     16.79 o 
  -8  24   6      553.70      535.63     32.02 o 
  -7  24   6       11.41       12.12     14.88 o 
  -6  24   6      218.14      201.65     21.45 o 
  -5  24   6        9.42        4.01     14.18 o 
  -4  24   6       19.44       15.62     13.78 o 
  -3  24   6       93.57      111.27     17.10 o 
  -2  24   6      480.73      486.67     27.46 o 
  -1  24   6       30.06       30.48     13.38 o 
   0  24   6       32.76       26.68     13.43 o 
   1  24   6       12.48       19.08     14.68 o 
   2  24   6      296.04      223.81     22.30 o 
   3  24   6       72.44       48.52     15.95 o 
   4  24   6      369.57      328.05     25.35 o 
   5  24   6       72.29       66.32     17.43 o 
   6  24   6       68.76       52.20     17.30 o 
   7  24   6       12.02       38.17     16.10 o 
   8  24   6      138.72      153.38     21.30 o 
   9  24   6      148.90      174.14     37.44 o 
  -8  25   6       11.07        1.88     17.73 o 
  -7  25   6      864.59      925.68     37.11 o 
  -6  25   6        2.31      -14.64     14.64 o 
  -5  25   6        2.08       -6.49     14.17 o 
  -4  25   6        1.76        4.80     15.76 o 
  -3  25   6      643.08      565.29     31.53 o 
  -2  25   6      107.61      107.74     18.92 o 
  -1  25   6      225.02      228.46     21.27 o 
   0  25   6       26.70       50.56     15.26 o 
   1  25   6       14.21       34.14     16.17 o 
   2  25   6       27.43       12.31     15.24 o 
   3  25   6      755.92      837.23     39.01 o 
   4  25   6      338.15      345.99     26.17 o 
   5  25   6      115.91       93.38     18.85 o 
   6  25   6        0.56       30.09     16.12 o 
   7  25   6        6.94       34.12     16.06 o 
   8  25   6        0.44       15.26     15.98 o 
  -7  26   6       15.54       -8.04     16.31 o 
  -6  26   6      136.39      111.61     18.78 o 
  -5  26   6        4.22        7.85     14.80 o 
  -4  26   6        8.33       14.02     15.55 o 
  -3  26   6       54.98       29.10     15.54 o 
  -2  26   6      593.15      545.79     31.63 o 
  -1  26   6       81.87       78.23     18.70 o 
   0  26   6       10.24       14.55     14.51 o 
   1  26   6        1.44       -4.31     18.59 o 
   2  26   6      111.48      111.24     19.89 o 
   3  26   6      113.23       92.86     23.30 o 
   4  26   6      240.25      246.96     23.70 o 
   5  26   6       26.81        6.82     15.70 o 
   6  26   6        7.32       15.78     18.33 o 
   7  26   6        0.63       26.18     18.14 o 
  -5  27   6        1.45       26.59     17.69 o 
  -4  27   6        0.07       10.54     15.76 o 
  -3  27   6      262.78      222.16     31.24 o 
  -2  27   6      172.69      172.35     20.86 o 
  -1  27   6      148.91      132.26     20.85 o 
   0  27   6        2.33        5.66     14.18 o 
   1  27   6       25.83       39.15     16.42 o 
   2  27   6       24.64       25.63     16.52 o 
   3  27   6      310.25      268.67     25.43 o 
   4  27   6      120.17      118.58     19.69 o 
   5  27   6       62.48       65.14     18.71 o 
  -2  28   6      557.16      580.60    114.79 o 
  -1  28   6       59.17       53.59     18.26 o 
   0  28   6        3.87       15.92     16.68 o 
   1  28   6        1.36       -3.54     13.77 o 
   2  28   6      188.29      154.18     31.68 o 
 -18   1   7        2.30        4.24     19.03 o 
 -17   1   7        0.08       10.31     18.74 o 
 -16   1   7        1.43       -4.45     16.53 o 
 -15   1   7       25.06       35.12     17.18 o 
 -14   1   7       31.56       29.08     15.72 o 
 -13   1   7      337.83      305.19     24.15 o 
 -12   1   7        8.69       18.42     13.02 o 
 -11   1   7       37.16       33.66     13.02 o 
 -10   1   7      695.65      693.60     21.21 o 
  -9   1   7      174.16      132.12     10.72 o 
  -8   1   7       58.06       57.64      6.53 o 
  -7   1   7      104.99       73.68      6.36 o 
  -6   1   7      164.16      169.05      8.85 o 
  -5   1   7        2.42        3.04      3.50 o 
  -4   1   7      609.67      600.32     11.56 o 
  -3   1   7     1213.22     1324.42     16.57 o 
  -2   1   7     1204.84     1226.15     14.91 o 
  -1   1   7     3721.40     3748.30     30.05 o 
   0   1   7     1392.80     1533.23     14.07 o 
   1   1   7      360.51      436.64      7.38 o 
   2   1   7        0.11        0.60      2.17 o 
   3   1   7       75.87      102.93      5.61 o 
   4   1   7      388.28      329.44      8.32 o 
   5   1   7       36.34       54.29      3.42 o 
   6   1   7       68.58       78.00      5.59 o 
   7   1   7       46.22       62.42      7.13 o 
   8   1   7       73.62       87.36      6.67 o 
   9   1   7       20.11       34.20      6.30 o 
  10   1   7      137.22      210.58      9.32 o 
  11   1   7        4.03       11.58      5.91 o 
  12   1   7       81.85       77.69      8.82 o 
  13   1   7        1.80       17.68      9.26 o 
  14   1   7      253.29      236.43     17.17 o 
  15   1   7       30.84       40.74     13.96 o 
  16   1   7        3.50       -4.58     12.25 o 
  17   1   7        9.34       15.17     21.70 o 
  18   1   7        0.02       23.77     19.46 o 
 -18   2   7      180.95      256.75     28.98 o 
 -17   2   7        0.25        4.04     18.01 o 
 -16   2   7       49.02       76.56     20.35 o 
 -15   2   7      112.38      141.44     21.78 o 
 -14   2   7      781.36      870.40     38.56 o 
 -13   2   7        1.65       -4.10     13.16 o 
 -12   2   7       74.54       33.45     13.65 o 
 -11   2   7       73.63       77.77     12.13 o 
 -10   2   7       53.86       81.36     13.86 o 
  -9   2   7        2.67        8.83      6.29 o 
  -8   2   7     6488.09     6442.02     56.73 o 
  -7   2   7      134.40      109.68      7.62 o 
  -6   2   7      736.71      875.62     14.28 o 
  -5   2   7      195.81      222.04      7.73 o 
  -4   2   7       38.19        6.13      3.04 o 
  -3   2   7     2225.50     2242.11     21.91 o 
  -2   2   7     1847.37     1699.33     18.51 o 
  -1   2   7     1512.00     1368.36     14.91 o 
   0   2   7     1807.61     2038.19     19.13 o 
   1   2   7     2954.96     3244.80     26.78 o 
   2   2   7       25.70       31.79      2.97 o 
   3   2   7     1347.27     1630.53     15.57 o 
   4   2   7     1118.97     1080.06     13.12 o 
   5   2   7       63.26       98.91      4.90 o 
   6   2   7       58.38      114.66      4.58 o 
   7   2   7       50.72       33.17      5.57 o 
   8   2   7      192.70      190.47      9.41 o 
   9   2   7      381.60      298.44     12.43 o 
  10   2   7       84.98       54.31     10.44 o 
  11   2   7        2.91       -3.06      6.12 o 
  12   2   7       13.07       33.56      8.31 o 
  13   2   7        9.23        6.85      8.17 o 
  14   2   7      205.66      225.25     17.50 o 
  15   2   7     1069.65     1178.84     33.51 o 
  16   2   7        9.60       25.77     13.48 o 
  17   2   7      284.47      295.35     23.65 o 
  18   2   7        9.34        7.49     22.55 o 
 -18   3   7        6.73       25.21     20.17 o 
 -17   3   7       10.42       20.11     18.72 o 
 -16   3   7       10.42       50.30     23.49 o 
 -15   3   7       76.99      104.08     20.26 o 
 -14   3   7       14.09        7.22     17.74 o 
 -13   3   7      580.92      589.86     34.56 o 
 -12   3   7        0.01       -1.02     14.03 o 
 -11   3   7       77.81       77.90     13.51 o 
 -10   3   7       81.43       87.47     12.48 o 
  -9   3   7      840.14      899.83     31.07 o 
  -8   3   7      245.41      259.44     12.55 o 
  -7   3   7       22.85       27.55      5.27 o 
  -6   3   7       73.16       82.25      5.99 o 
  -5   3   7      508.13      533.23     10.81 o 
  -4   3   7       89.80       97.42      6.47 o 
  -3   3   7     8215.78     8550.78     68.93 o 
  -2   3   7       61.42      106.95      5.52 o 
  -1   3   7        3.53       16.67      3.30 o 
   0   3   7       41.10       75.84      4.05 o 
   1   3   7     7602.64     9368.49     61.55 o 
   2   3   7      190.01      158.93      6.32 o 
   3   3   7     9446.36     9223.58     63.10 o 
   4   3   7     3035.68     2707.68     23.18 o 
   5   3   7        7.24       26.91      3.12 o 
   6   3   7      313.73      426.08      9.94 o 
   7   3   7     1103.00      940.72     17.04 o 
   8   3   7     1728.71     1693.94     25.55 o 
   9   3   7      463.66      506.98     16.26 o 
  10   3   7        1.97        6.80      5.96 o 
  11   3   7       18.63       22.03      7.27 o 
  12   3   7       31.79       -8.00      8.00 o 
  13   3   7       42.43        6.31      9.95 o 
  14   3   7      432.11      446.00     24.02 o 
  15   3   7      435.75      479.61     25.66 o 
  16   3   7       15.02        8.41     12.96 o 
  17   3   7      141.36      121.47     21.16 o 
  18   3   7       36.72       28.43     18.79 o 
 -18   4   7      552.66      607.51     38.61 o 
 -17   4   7        1.88      -18.58     18.58 o 
 -16   4   7      152.29      154.81     25.74 o 
 -15   4   7       13.59        6.99     19.10 o 
 -14   4   7     1102.20     1302.18     46.11 o 
 -13   4   7       13.43       10.42     16.08 o 
 -12   4   7      695.88      684.20     35.07 o 
 -11   4   7      206.90      244.22     18.10 o 
 -10   4   7       55.93       35.57     12.38 o 
  -9   4   7      364.37      368.07     19.32 o 
  -8   4   7     9941.10     9645.17     84.36 o 
  -7   4   7        0.64       -3.24      4.10 o 
  -6   4   7       55.64       35.82      4.59 o 
  -5   4   7        4.10        4.66      3.52 o 
  -4   4   7      730.10      605.92     10.20 o 
  -3   4   7      250.96      219.25      7.53 o 
  -2   4   7      407.61      231.62      7.09 o 
  -1   4   7      232.70      224.78      6.36 o 
   0   4   7     3765.86     3731.85     30.07 o 
   1   4   7       98.99      136.17      5.62 o 
   2   4   7      198.74      211.43      7.17 o 
   3   4   7     5564.44     5252.08     42.38 o 
   4   4   7     3583.34     3387.31     30.79 o 
   5   4   7      257.37      236.45      7.17 o 
   6   4   7     3131.06     3312.38     29.43 o 
   7   4   7     2272.35     2208.54     27.60 o 
   8   4   7     5448.89     5323.49     51.97 o 
   9   4   7     2168.06     2061.60     29.12 o 
  10   4   7       86.32       67.05      8.78 o 
  11   4   7       52.02       43.25      8.97 o 
  12   4   7      131.50      138.98     11.56 o 
  13   4   7       38.77       20.39      8.84 o 
  14   4   7       37.98       44.31     10.60 o 
  15   4   7     2100.62     2282.44     50.01 o 
  16   4   7        0.85        4.04     12.90 o 
  17   4   7      209.58      161.93     21.17 o 
  18   4   7       33.32       27.45     19.89 o 
 -17   5   7       30.74       20.19     21.86 o 
 -16   5   7       60.81       12.44     19.79 o 
 -15   5   7      378.96      455.37     35.61 o 
 -14   5   7        1.22      -13.47     16.49 o 
 -13   5   7      866.06      962.27     41.27 o 
 -12   5   7       64.50       74.56     15.00 o 
 -11   5   7        5.54       20.57     11.47 o 
 -10   5   7      366.63      375.52     22.07 o 
  -9   5   7     2751.84     2712.67     45.65 o 
  -8   5   7      984.29      996.15     22.07 o 
  -7   5   7      921.63      879.51     16.04 o 
  -6   5   7        0.34       -3.43      3.62 o 
  -5   5   7       34.02       23.97      4.49 o 
  -4   5   7      536.93      527.67     10.47 o 
  -3   5   7     1553.96     1172.49     15.36 o 
  -2   5   7     1241.14     1160.56     14.19 o 
  -1   5   7     8184.17     8153.11     58.23 o 
   0   5   7     1118.80     1301.63     16.06 o 
   1   5   7     3446.19     3509.48     35.93 o 
   2   5   7      200.65      159.56      7.58 o 
   3   5   7    20156.19    20045.14    152.70 o 
   4   5   7     1282.58     1213.18     19.61 o 
   5   5   7       20.69        8.29      3.35 o 
   6   5   7      780.57      722.32     12.98 o 
   7   5   7     3534.18     3661.21     40.55 o 
   8   5   7     4311.78     4480.26     46.45 o 
   9   5   7     2347.18     2196.71     30.64 o 
  10   5   7       19.67        0.49      6.31 o 
  11   5   7      281.01      254.05     14.90 o 
  12   5   7       51.40       25.40      8.73 o 
  13   5   7       96.34      110.16     12.34 o 
  14   5   7      579.18      631.89     24.13 o 
  15   5   7      618.91      649.12     28.03 o 
  16   5   7        6.60        9.26     13.39 o 
  17   5   7       14.37        2.46     15.99 o 
 -17   6   7       51.89       46.62     24.14 o 
 -16   6   7      144.25      122.14     38.56 o 
 -15   6   7        2.98      -10.97     17.85 o 
 -14   6   7     1484.19     1535.65     56.59 o 
 -13   6   7        6.12        4.15     12.57 o 
 -12   6   7       38.36       43.62     12.95 o 
 -11   6   7       11.50       -6.88     10.33 o 
 -10   6   7      243.80      193.08     16.23 o 
  -9   6   7      108.15      141.96     16.27 o 
  -8   6   7    10022.78     9648.69    120.83 o 
  -7   6   7      146.99      185.06      9.68 o 
  -6   6   7      397.09      398.77     11.28 o 
  -5   6   7        0.76       -2.80      3.17 o 
  -4   6   7     4747.75     5152.17     44.46 o 
  -3   6   7      501.56      401.96      9.69 o 
  -2   6   7    17530.73    17222.98    116.40 o 
  -1   6   7     2741.93     2656.87     24.01 o 
   0   6   7      283.98      470.25      8.73 o 
   1   6   7     2025.47     2155.65     27.55 o 
   2   6   7      525.87      361.24     11.58 o 
   3   6   7     4273.97     3888.81     36.52 o 
   4   6   7     4646.27     4341.86     39.89 o 
   5   6   7        1.88        4.31      3.90 o 
   6   6   7       48.28       44.18      4.98 o 
   7   6   7      322.34      362.68     13.61 o 
   8   6   7     3879.65     3958.60     44.75 o 
   9   6   7     2497.50     2475.01     34.55 o 
  10   6   7       19.68       38.72      7.83 o 
  11   6   7      789.87      914.85     39.62 o 
  12   6   7       78.80       46.78      9.60 o 
  13   6   7      142.82      146.51     13.78 o 
  14   6   7      331.13      275.65     21.68 o 
  15   6   7     1138.42     1048.33     33.74 o 
  16   6   7        0.71       -9.49     12.36 o 
  17   6   7       99.76       86.49     17.00 o 
 -17   7   7      368.05      406.21     38.88 o 
 -16   7   7       17.32       19.34     21.46 o 
 -15   7   7       54.58       71.30     21.04 o 
 -14   7   7        3.80       15.88     18.30 o 
 -13   7   7     1509.21     1582.64     48.21 o 
 -12   7   7       33.25       12.01     12.38 o 
 -11   7   7      931.12      852.92     33.60 o 
 -10   7   7       38.05       38.53     11.46 o 
  -9   7   7     3019.66     2609.83     40.76 o 
  -8   7   7      269.25      262.79     14.86 o 
  -7   7   7     8363.50     8136.81     80.31 o 
  -6   7   7       26.44       20.19      5.21 o 
  -5   7   7      587.15      623.15     15.33 o 
  -4   7   7      826.11      820.88     13.94 o 
  -3   7   7       83.40       22.89      5.45 o 
  -2   7   7     2362.90     2218.20     28.95 o 
  -1   7   7    15137.84    15038.85    112.22 o 
   0   7   7      440.76      493.34     10.15 o 
   1   7   7     2112.81     2302.43     30.59 o 
   2   7   7     1270.84     1348.11     20.73 o 
   3   7   7     2784.48     2743.76     26.85 o 
   4   7   7     2996.45     2979.44     31.18 o 
   5   7   7      224.61      227.37      8.36 o 
   6   7   7       10.51        5.42      4.09 o 
   7   7   7      107.49      100.07      9.83 o 
   8   7   7     1729.63     1803.42     29.25 o 
   9   7   7     1621.87     1519.76     26.59 o 
  10   7   7      312.32      314.73     15.11 o 
  11   7   7      386.79      342.64     17.38 o 
  12   7   7      167.08      125.52     12.89 o 
  13   7   7       32.92       38.62     11.15 o 
  14   7   7     1108.02     1213.29     35.70 o 
  15   7   7       91.61       96.07     17.95 o 
  16   7   7      311.27      343.71     26.93 o 
  17   7   7       37.65       36.90     15.69 o 
 -17   8   7       28.97       49.89     24.87 o 
 -16   8   7        5.17       30.71     22.85 o 
 -15   8   7       56.06       47.63     35.02 o 
 -14   8   7      748.71      777.12     41.13 o 
 -13   8   7        0.81       27.32     17.27 o 
 -12   8   7      369.14      378.66     23.59 o 
 -11   8   7      121.62       90.98     21.70 o 
 -10   8   7       97.32       80.08     13.42 o 
  -9   8   7      149.25      136.60     12.93 o 
  -8   8   7     7702.63     7809.51     83.96 o 
  -7   8   7      139.14      136.88     11.04 o 
  -6   8   7      748.00      655.93     16.60 o 
  -5   8   7       10.69        5.98      4.33 o 
  -4   8   7     1842.41     1721.51     21.77 o 
  -3   8   7      217.61      243.00      8.55 o 
  -2   8   7     2580.99     2267.75     27.01 o 
  -1   8   7      385.24      441.31     10.35 o 
   0   8   7      184.74      223.51      8.93 o 
   1   8   7       64.95       68.54      4.81 o 
   2   8   7     4685.66     4735.81     44.83 o 
   3   8   7     3955.13     3573.70     31.98 o 
   4   8   7     2167.73     2194.11     24.33 o 
   5   8   7      101.37       87.20      6.09 o 
   6   8   7      147.91      151.97      7.96 o 
   7   8   7      366.08      379.02     14.06 o 
   8   8   7      125.98      106.86     10.01 o 
   9   8   7      306.65      338.88     16.73 o 
  10   8   7      579.64      591.38     19.62 o 
  11   8   7      144.53      172.66     13.65 o 
  12   8   7      156.86      110.53     13.13 o 
  13   8   7      341.36      353.72     29.00 o 
  14   8   7      337.01      309.46     22.71 o 
  15   8   7      473.64      443.22     28.83 o 
  16   8   7      165.26       65.24     30.02 o 
  17   8   7      140.36       98.05     20.05 o 
 -17   9   7      178.17      131.18     28.51 o 
 -16   9   7       59.61       55.25     23.14 o 
 -15   9   7       54.30       83.68     26.40 o 
 -14   9   7      114.30       83.48     39.78 o 
 -13   9   7     1250.14     1324.80     50.63 o 
 -12   9   7        0.74       18.74     11.50 o 
 -11   9   7      129.68      130.82     15.91 o 
 -10   9   7       40.04       13.70     11.01 o 
  -9   9   7     2883.46     2794.81     43.51 o 
  -8   9   7       57.93       61.01      9.88 o 
  -7   9   7      474.37      557.55     19.00 o 
  -6   9   7       54.48       44.50      7.29 o 
  -5   9   7       73.07      106.86      9.02 o 
  -4   9   7      404.95      444.59     12.32 o 
  -3   9   7     7526.58     7393.44     59.15 o 
  -2   9   7      634.89      534.78     11.42 o 
  -1   9   7      181.29      181.61      8.75 o 
   0   9   7       35.69       28.78      5.89 o 
   1   9   7      435.56      478.97      9.58 o 
   2   9   7      930.61      848.52     12.56 o 
   3   9   7     4062.33     4057.64     35.52 o 
   4   9   7     1313.51     1330.54     16.92 o 
   5   9   7        5.81       11.79      4.12 o 
   6   9   7        6.20        7.73      6.00 o 
   7   9   7      162.40      122.53      9.56 o 
   8   9   7       31.52       20.57      8.50 o 
   9   9   7       63.48       74.08     10.00 o 
  10   9   7     1046.40     1077.55     25.62 o 
  11   9   7        4.89        9.71      7.91 o 
  12   9   7      127.31      117.06     14.83 o 
  13   9   7      235.54      194.92     18.08 o 
  14   9   7      466.72      417.13     25.35 o 
  15   9   7       44.79       31.20     15.47 o 
  16   9   7      643.68      620.70     34.45 o 
  17   9   7       18.27        8.60     15.03 o 
 -17  10   7        0.71        4.35     29.15 o 
 -16  10   7      240.56      176.00     29.16 o 
 -15  10   7        0.99       -4.03     19.99 o 
 -14  10   7       59.48      117.74     24.62 o 
 -13  10   7        0.28      -24.72     25.51 o 
 -12  10   7      212.85      136.01     25.94 o 
 -11  10   7        0.16       18.70     11.29 o 
 -10  10   7      254.08      205.99     15.64 o 
  -9  10   7       56.36       43.50     10.74 o 
  -8  10   7      551.92      699.56     21.99 o 
  -7  10   7      128.56      152.04     11.77 o 
  -6  10   7      698.64      690.75     16.16 o 
  -5  10   7      130.83      110.07      9.11 o 
  -4  10   7     2529.13     2781.53     33.85 o 
  -3  10   7      927.50      832.61     17.68 o 
  -2  10   7      819.61      752.93     18.29 o 
  -1  10   7      168.47      129.82      6.78 o 
   0  10   7      683.72      610.14     13.85 o 
   1  10   7       75.98       55.67      5.81 o 
   2  10   7     1355.56     1233.77     15.24 o 
   3  10   7      489.35      587.91     20.74 o 
   4  10   7     1147.82     1101.64     15.81 o 
   5  10   7      140.34      170.93      8.82 o 
   6  10   7        2.42        0.11      6.07 o 
   7  10   7       89.99      113.57      9.40 o 
   8  10   7       21.82       14.70      8.84 o 
   9  10   7      379.95      414.15     17.89 o 
  10  10   7      560.82      565.88     24.88 o 
  11  10   7        0.84        2.19     10.27 o 
  12  10   7       94.76      136.01     19.03 o 
  13  10   7      831.05      816.35     30.95 o 
  14  10   7       25.58       30.75     14.62 o 
  15  10   7      260.59      282.95     26.01 o 
  16  10   7       56.49       38.34     17.12 o 
  17  10   7       32.35       35.82     17.67 o 
 -16  11   7       18.42       40.28     23.22 o 
 -15  11   7       42.91       67.70     23.39 o 
 -14  11   7        1.02       -1.37     18.63 o 
 -13  11   7      117.17      114.58     20.69 o 
 -12  11   7       44.11       45.83     15.27 o 
 -11  11   7        0.70        3.02     11.95 o 
 -10  11   7       30.41       15.53     10.12 o 
  -9  11   7      307.62      361.94     18.78 o 
  -8  11   7      108.02       91.92     11.09 o 
  -7  11   7     1277.35     1279.70     26.23 o 
  -6  11   7       23.51       12.08      8.50 o 
  -5  11   7     1354.49     1349.82     25.04 o 
  -4  11   7      279.96      264.36     12.44 o 
  -3  11   7      828.99      851.70     19.01 o 
  -2  11   7      991.15     1060.68     22.93 o 
  -1  11   7     1916.80     1772.58     25.42 o 
   0  11   7       18.05       31.87      4.93 o 
   1  11   7      707.19      639.15     11.64 o 
   2  11   7       50.44       32.13      4.55 o 
   3  11   7      187.76      149.22      7.83 o 
   4  11   7      772.67      698.58     13.31 o 
   5  11   7       39.25       48.42      7.48 o 
   6  11   7        4.09       -0.28      5.23 o 
   7  11   7       20.87       29.38      7.36 o 
   8  11   7        3.47       -2.23      7.76 o 
   9  11   7      278.21      336.03     22.72 o 
  10  11   7      401.50      453.52     24.26 o 
  11  11   7       80.59       51.66     12.74 o 
  12  11   7      256.28      330.94     21.55 o 
  13  11   7      140.02       64.87     15.43 o 
  14  11   7      233.41      195.84     27.23 o 
  15  11   7       21.79       29.76     15.27 o 
  16  11   7      115.55      102.70     30.02 o 
 -16  12   7       43.27       46.00     23.28 o 
 -15  12   7        0.02       -5.32     19.87 o 
 -14  12   7       32.93       16.49     21.19 o 
 -13  12   7        1.03       12.81     14.21 o 
 -12  12   7       18.16       29.90     15.09 o 
 -11  12   7        0.01       -1.06     11.88 o 
 -10  12   7      157.40      121.35     14.54 o 
  -9  12   7       69.75       56.91     11.44 o 
  -8  12   7       76.06       68.00     10.48 o 
  -7  12   7      171.89      158.45     14.58 o 
  -6  12   7      784.14      643.56     21.38 o 
  -5  12   7       18.10       15.45      8.15 o 
  -4  12   7       47.29       31.19      7.96 o 
  -3  12   7        0.51        2.69      6.45 o 
  -2  12   7        1.59        2.02      8.65 o 
  -1  12   7       15.55        4.57      6.17 o 
   0  12   7      270.09      340.39     11.64 o 
   1  12   7      323.60      314.74      9.33 o 
   2  12   7       15.64       58.92      6.93 o 
   3  12   7       83.14       81.10      7.24 o 
   4  12   7      621.97      620.19     13.50 o 
   5  12   7      289.18      267.12     11.10 o 
   6  12   7        8.21        4.85      7.09 o 
   7  12   7       36.66       47.03      9.89 o 
   8  12   7        8.61       28.33      9.58 o 
   9  12   7       40.89       63.58     12.71 o 
  10  12   7        4.80       16.43     14.02 o 
  11  12   7      180.04      178.30     17.95 o 
  12  12   7      105.53      137.53     17.85 o 
  13  12   7      102.40      143.01     17.93 o 
  14  12   7       14.59       33.87     15.37 o 
  15  12   7        1.08       17.14     15.09 o 
  16  12   7        5.38       -5.34     15.95 o 
 -16  13   7        3.15       38.97     22.15 o 
 -15  13   7       71.30       67.89     23.97 o 
 -14  13   7       18.67       32.05     20.61 o 
 -13  13   7      238.23      170.28     25.13 o 
 -12  13   7        4.54        4.14     12.62 o 
 -11  13   7        6.55        5.79     11.68 o 
 -10  13   7        3.18       -6.36     10.03 o 
  -9  13   7       19.60        7.08     11.36 o 
  -8  13   7       64.37       68.95     10.40 o 
  -7  13   7     1398.30     1262.12     35.27 o 
  -6  13   7       66.74       55.53      9.43 o 
  -5  13   7      432.35      417.75     16.82 o 
  -4  13   7      415.88      404.36     16.25 o 
  -3  13   7     2010.81     2071.25     38.61 o 
  -2  13   7        9.92        5.71      6.13 o 
  -1  13   7      323.06      342.88     12.58 o 
   0  13   7      157.22      129.07     15.02 o 
   1  13   7      663.78      722.97     16.74 o 
   2  13   7       12.94        8.67      6.10 o 
   3  13   7      145.78      125.20     10.03 o 
   4  13   7        1.98        3.81      8.57 o 
   5  13   7       26.54       30.82      9.21 o 
   6  13   7      181.60      196.60     14.37 o 
   7  13   7      146.70      149.39     16.06 o 
   8  13   7       13.01       -8.52      8.52 o 
   9  13   7        5.23        4.67      9.80 o 
  10  13   7        1.06        6.98     10.18 o 
  11  13   7        2.25        9.18     10.92 o 
  12  13   7        1.36      -11.06     11.06 o 
  13  13   7       34.02       62.14     15.34 o 
  14  13   7       92.09      115.63     19.18 o 
  15  13   7        0.27        4.21     14.06 o 
  16  13   7        6.81       19.73     17.07 o 
 -15  14   7       14.82        2.09     21.16 o 
 -14  14   7      191.85      188.00     26.41 o 
 -13  14   7        0.81       20.37     17.29 o 
 -12  14   7       12.45       23.55     15.24 o 
 -11  14   7        1.76        7.37     10.99 o 
 -10  14   7      448.34      467.43     23.19 o 
  -9  14   7       33.89       29.89     10.87 o 
  -8  14   7      378.14      421.71     25.83 o 
  -7  14   7        0.19       -9.19      9.40 o 
  -6  14   7       15.97        4.39      8.11 o 
  -5  14   7       32.53       26.52     10.12 o 
  -4  14   7      304.73      276.27     14.86 o 
  -3  14   7      264.58      285.93     14.20 o 
  -2  14   7      464.04      466.48     15.52 o 
  -1  14   7       65.87       71.34      8.17 o 
   0  14   7     1664.41     1523.49     27.69 o 
   1  14   7        0.00        0.16      6.72 o 
   2  14   7      529.68      474.12     17.73 o 
   3  14   7       73.59       70.90     10.90 o 
   4  14   7      274.18      320.72     19.67 o 
   5  14   7       22.07        4.42     10.52 o 
   6  14   7       50.08       54.24     10.32 o 
   7  14   7       46.80       65.70     10.88 o 
   8  14   7       95.70       68.53     12.30 o 
   9  14   7      132.58      181.04     16.19 o 
  10  14   7        4.68       38.99     11.91 o 
  11  14   7       35.08       28.12     12.51 o 
  12  14   7        0.43       -2.81     12.20 o 
  13  14   7       14.38      -12.30     12.30 o 
  14  14   7        1.51        4.44     14.31 o 
  15  14   7       10.14       19.17     15.32 o 
 -15  15   7        1.09       -2.55     31.73 o 
 -14  15   7        3.95      -16.62     16.62 o 
 -13  15   7      864.90      869.31     40.06 o 
 -12  15   7        0.69      -11.63     13.72 o 
 -11  15   7       60.83       34.81     13.55 o 
 -10  15   7       21.02       19.27     11.08 o 
  -9  15   7      405.55      412.01     34.33 o 
  -8  15   7       51.56       25.20     12.26 o 
  -7  15   7       95.03       87.80     14.76 o 
  -6  15   7      153.43      177.40     14.77 o 
  -5  15   7      442.37      496.49     19.46 o 
  -4  15   7       20.43        9.01      8.99 o 
  -3  15   7      264.72      329.59     14.32 o 
  -2  15   7      765.14      801.91     19.21 o 
  -1  15   7     2570.26     2571.25     43.08 o 
   0  15   7      465.00      423.41     16.88 o 
   1  15   7       17.98       10.05      7.83 o 
   2  15   7       39.35       35.47      9.99 o 
   3  15   7      138.16      187.07     15.50 o 
   4  15   7      468.26      434.80     18.68 o 
   5  15   7        3.60        5.78      9.69 o 
   6  15   7       47.42       33.58     10.09 o 
   7  15   7       73.28       77.30     12.38 o 
   8  15   7      264.23      272.41     18.69 o 
   9  15   7      428.02      453.20     25.53 o 
  10  15   7        1.62        7.15     12.21 o 
  11  15   7        2.49       10.67     11.96 o 
  12  15   7       53.73       35.59     13.69 o 
  13  15   7        0.24       10.65     13.64 o 
  14  15   7       11.64       22.59     14.46 o 
  15  15   7        8.44       17.13     15.20 o 
 -14  16   7      530.14      543.86     37.65 o 
 -13  16   7        2.84       40.89     24.23 o 
 -12  16   7        2.13        7.49     14.35 o 
 -11  16   7       54.22       51.19     13.45 o 
 -10  16   7       38.21       53.04     15.42 o 
  -9  16   7        0.01      -11.88     11.88 o 
  -8  16   7     1701.00     1867.88     67.33 o 
  -7  16   7       22.50       29.47     12.02 o 
  -6  16   7       27.73        6.69     10.05 o 
  -5  16   7      147.69      196.29     14.80 o 
  -4  16   7       13.17       13.39      8.15 o 
  -3  16   7       10.98        7.87      8.05 o 
  -2  16   7      150.33      154.96     11.58 o 
  -1  16   7       62.59       65.12      9.61 o 
   0  16   7      412.61      409.28     17.79 o 
   1  16   7       28.47       37.92      8.86 o 
   2  16   7      140.16      144.38     15.10 o 
   3  16   7     1137.98     1192.22     31.62 o 
   4  16   7     1058.22      997.83     28.94 o 
   5  16   7       90.49       56.76     10.34 o 
   6  16   7      229.77      193.51     15.61 o 
   7  16   7        6.13       -8.99      8.99 o 
   8  16   7      414.53      436.58     24.26 o 
   9  16   7      414.61      432.53     28.04 o 
  10  16   7       45.70       -3.40     11.63 o 
  11  16   7        2.59      -10.46     11.13 o 
  12  16   7       14.67       -6.86     12.93 o 
  13  16   7       25.19        2.94     14.02 o 
  14  16   7       27.63       37.16     14.87 o 
 -14  17   7        0.36       19.53     19.46 o 
 -13  17   7     1071.13     1267.98     44.67 o 
 -12  17   7        9.12       -4.99     17.61 o 
 -11  17   7      191.55      206.62     22.76 o 
 -10  17   7       55.47       48.21     18.59 o 
  -9  17   7      482.52      535.07     35.87 o 
  -8  17   7       32.66       14.54     18.13 o 
  -7  17   7      839.97      906.74     33.38 o 
  -6  17   7       10.55       12.36     10.40 o 
  -5  17   7       30.09       30.21     11.38 o 
  -4  17   7      113.21      107.41     12.69 o 
  -3  17   7     1175.67     1353.19     30.82 o 
  -2  17   7      790.83      755.76     23.01 o 
  -1  17   7     3110.07     3122.91     43.94 o 
   0  17   7        1.93       11.48      8.69 o 
   1  17   7      204.78      263.73     30.28 o 
   2  17   7       63.50       67.60     11.33 o 
   3  17   7     2086.72     2034.86     38.09 o 
   4  17   7      722.35      757.94     24.94 o 
   5  17   7       20.90        3.69     12.66 o 
   6  17   7      458.65      523.42     28.25 o 
   7  17   7       85.46      126.92     15.11 o 
   8  17   7      834.85      842.46     29.81 o 
   9  17   7     1212.99     1214.95     33.91 o 
  10  17   7      288.57      306.88     22.20 o 
  11  17   7        3.23      -12.99     15.39 o 
  12  17   7       78.89       81.12     16.78 o 
  13  17   7       14.36        8.65     13.89 o 
  14  17   7      184.71      175.25     21.85 o 
 -13  18   7        6.06       38.45     36.71 o 
 -12  18   7      108.60       86.04     21.83 o 
 -11  18   7        0.57       17.59     16.00 o 
 -10  18   7      249.46      296.10     24.68 o 
  -9  18   7        2.75        4.34     13.67 o 
  -8  18   7     1960.30     1926.38     47.50 o 
  -7  18   7       40.85       31.13     15.58 o 
  -6  18   7        2.51        5.86     10.92 o 
  -5  18   7       17.77       17.45     10.00 o 
  -4  18   7     1615.51     1678.34     37.98 o 
  -3  18   7       86.39       94.41     15.03 o 
  -2  18   7     3135.89     3175.20     48.08 o 
  -1  18   7      553.42      653.07     23.40 o 
   0  18   7      436.19      506.54     21.07 o 
   1  18   7        1.00       -8.98      8.99 o 
   2  18   7      718.48      726.39     25.54 o 
   3  18   7     1011.26      917.66     27.51 o 
   4  18   7     1291.52     1397.61     33.24 o 
   5  18   7       89.16       73.40     13.21 o 
   6  18   7        0.50       33.37     11.07 o 
   7  18   7       34.79       15.90     11.49 o 
   8  18   7     1033.78     1012.37     31.83 o 
   9  18   7     1274.19     1442.73     40.32 o 
  10  18   7      603.98      638.43     30.32 o 
  11  18   7       11.36       27.45     13.91 o 
  12  18   7        2.40        5.13     13.45 o 
  13  18   7       65.57       66.22     18.90 o 
 -13  19   7      655.95      679.80     45.73 o 
 -12  19   7        0.54       -1.74     15.44 o 
 -11  19   7        3.44       17.96     16.32 o 
 -10  19   7       12.16       11.63     15.03 o 
  -9  19   7      876.20      997.32     44.91 o 
  -8  19   7       26.37       31.01     15.14 o 
  -7  19   7     1533.25     1621.51     40.57 o 
  -6  19   7        5.85        6.93     12.05 o 
  -5  19   7      147.76      105.24     15.53 o 
  -4  19   7      329.01      363.97     25.00 o 
  -3  19   7     2646.84     2475.54     50.13 o 
  -2  19   7      702.50      763.48     25.47 o 
  -1  19   7     1198.47     1226.46     36.79 o 
   0  19   7        0.29        0.38     10.33 o 
   1  19   7       14.15      -10.11     10.11 o 
   2  19   7      239.40      217.95     18.41 o 
   3  19   7     2096.46     2244.75     43.02 o 
   4  19   7     1796.53     1993.15     40.87 o 
   5  19   7      601.70      619.38     24.44 o 
   6  19   7       25.45       16.15     10.64 o 
   7  19   7       48.98       41.82     13.52 o 
   8  19   7      962.26     1138.65     39.92 o 
   9  19   7      672.64      672.61     30.77 o 
  10  19   7      421.19      486.28     27.60 o 
  11  19   7      112.56       83.80     16.71 o 
  12  19   7       13.55        6.65     14.23 o 
  13  19   7       44.27       41.53     16.55 o 
 -12  20   7      152.08      106.10     22.95 o 
 -11  20   7        0.69       17.68     16.60 o 
 -10  20   7      163.02      176.14     29.88 o 
  -9  20   7       13.47       12.62     14.78 o 
  -8  20   7     1911.57     1962.37     49.44 o 
  -7  20   7        5.25       23.37     12.81 o 
  -6  20   7        1.94      -11.52     11.52 o 
  -5  20   7        3.54        2.87     12.10 o 
  -4  20   7      893.84      919.10     31.21 o 
  -3  20   7      233.27      184.03     17.63 o 
  -2  20   7     2532.59     2367.98     49.82 o 
  -1  20   7      222.88      211.42     17.21 o 
   0  20   7        2.87       11.45     11.70 o 
   1  20   7        0.42        8.56     10.97 o 
   2  20   7      381.66      389.36     30.27 o 
   3  20   7      424.37      498.57     30.80 o 
   4  20   7     1749.87     1800.75     42.39 o 
   5  20   7     1037.78     1218.13     31.60 o 
   6  20   7      115.70      109.49     14.51 o 
   7  20   7        1.80       -0.26     11.85 o 
   8  20   7     1130.16     1230.69     36.50 o 
   9  20   7      385.51      369.31     24.85 o 
  10  20   7      146.03      204.11     20.68 o 
  11  20   7       53.67       34.74     15.15 o 
  12  20   7       31.16       18.72     14.99 o 
 -12  21   7        4.68       25.42     39.22 o 
 -11  21   7       77.15      114.54     20.00 o 
 -10  21   7        5.77       14.77     16.57 o 
  -9  21   7      229.11      165.74     21.71 o 
  -8  21   7        0.76        1.36     15.47 o 
  -7  21   7      236.07      119.35     31.32 o 
  -6  21   7        2.72       21.38     13.54 o 
  -5  21   7      187.97      247.20     23.30 o 
  -4  21   7       63.81       65.67     14.76 o 
  -3  21   7      663.88      729.40     30.77 o 
  -2  21   7      355.03      366.34     22.51 o 
  -1  21   7      682.60      665.70     34.79 o 
   0  21   7        4.25       -3.77      9.69 o 
   1  21   7        4.59      -11.40     11.40 o 
   2  21   7       76.05       71.40     15.05 o 
   3  21   7      241.06      221.27     20.48 o 
   4  21   7      442.07      478.59     26.78 o 
   5  21   7      302.09      305.33     24.15 o 
   6  21   7      152.36      197.15     20.43 o 
   7  21   7       54.96       73.91     17.02 o 
   8  21   7      825.29      879.33     40.50 o 
   9  21   7      141.75      120.11     18.17 o 
  10  21   7       75.27       76.70     16.23 o 
  11  21   7       16.40       27.04     17.88 o 
  12  21   7        3.28       13.80     23.58 o 
 -11  22   7        0.14      -13.48     16.43 o 
 -10  22   7       80.21       75.66     19.48 o 
  -9  22   7       15.44        6.11     15.96 o 
  -8  22   7      345.37      374.64     39.52 o 
  -7  22   7       13.30       10.91     13.75 o 
  -6  22   7       68.17       44.97     14.81 o 
  -5  22   7        7.17       24.21     13.72 o 
  -4  22   7      124.46       81.86     16.16 o 
  -3  22   7      187.42      239.71     20.30 o 
  -2  22   7      311.68      325.97     24.27 o 
  -1  22   7        4.14       18.50     12.24 o 
   0  22   7      111.57      142.08     18.72 o 
   1  22   7        2.78      -12.09     12.09 o 
   2  22   7      104.45      141.12     19.58 o 
   3  22   7      297.98      323.13     23.77 o 
   4  22   7      262.56      294.59     22.90 o 
   5  22   7        1.44       -2.94     13.72 o 
   6  22   7      180.94      128.71     19.09 o 
   7  22   7      231.03      307.04     24.93 o 
   8  22   7      193.19      197.98     23.28 o 
   9  22   7       32.41       20.78     14.89 o 
  10  22   7       48.19       38.95     15.79 o 
  11  22   7        5.38       14.62     14.65 o 
 -10  23   7        1.36        6.13     16.79 o 
  -9  23   7      111.76      113.81     21.01 o 
  -8  23   7        0.17        3.86     15.17 o 
  -7  23   7      295.11      297.62     24.34 o 
  -6  23   7       33.07        6.29     12.09 o 
  -5  23   7      231.64      223.97     21.17 o 
  -4  23   7       54.56       31.67     14.68 o 
  -3  23   7      587.06      556.33     30.91 o 
  -2  23   7        6.79        0.01     13.58 o 
  -1  23   7       11.70        7.40     13.34 o 
   0  23   7      145.70      136.00     17.15 o 
   1  23   7       70.59       48.63     15.27 o 
   2  23   7      141.43      170.37     19.93 o 
   3  23   7      347.76      417.34     26.84 o 
   4  23   7        6.02       -7.72     12.28 o 
   5  23   7      195.44      124.41     18.18 o 
   6  23   7       15.67       20.26     14.73 o 
   7  23   7      172.50      204.99     22.21 o 
   8  23   7       33.19       28.18     15.68 o 
   9  23   7      186.76      184.74     22.84 o 
  10  23   7       63.81       67.93     17.25 o 
  -9  24   7        2.45        3.28     16.10 o 
  -8  24   7        6.27       35.94     17.70 o 
  -7  24   7        2.04        6.10     14.95 o 
  -6  24   7      273.38      238.67     41.23 o 
  -5  24   7       13.71        9.20     13.53 o 
  -4  24   7       20.32       17.99     15.55 o 
  -3  24   7       53.63       12.16     15.07 o 
  -2  24   7       40.02       54.28     16.85 o 
  -1  24   7        4.84        8.33     14.92 o 
   0  24   7      442.75      363.46     28.72 o 
   1  24   7       71.63       39.52     16.46 o 
   2  24   7        2.91        9.03     13.76 o 
   3  24   7       76.92      122.21     19.20 o 
   4  24   7       18.61       32.57     15.08 o 
   5  24   7       46.55       42.70     16.32 o 
   6  24   7      435.00      455.45     29.29 o 
   7  24   7      260.76      296.03     24.73 o 
   8  24   7      104.35      104.23     21.22 o 
   9  24   7       60.45       26.87     15.93 o 
  -8  25   7        8.69       10.43     19.56 o 
  -7  25   7       44.37       29.57     18.09 o 
  -6  25   7        5.09      -14.20     14.20 o 
  -5  25   7       19.68       -1.56     13.70 o 
  -4  25   7       43.22       29.37     16.91 o 
  -3  25   7       38.15       27.08     16.85 o 
  -2  25   7       28.43       19.39     16.50 o 
  -1  25   7       87.94       98.64     19.13 o 
   0  25   7       42.05       31.62     14.88 o 
   1  25   7      475.45      560.67     35.96 o 
   2  25   7       42.86       24.99     15.19 o 
   3  25   7       20.50       31.73     17.86 o 
   4  25   7       13.13       -8.53     13.65 o 
   5  25   7        6.86        4.93     14.92 o 
   6  25   7      396.50      458.55     30.52 o 
   7  25   7       49.75       55.50     17.54 o 
   8  25   7      122.33      219.71     44.94 o 
  -6  26   7      114.09       65.77     22.94 o 
  -5  26   7        4.21       10.22     16.59 o 
  -4  26   7       26.28       13.00     16.27 o 
  -3  26   7       14.13       19.49     16.78 o 
  -2  26   7        3.49        3.00     16.02 o 
  -1  26   7        0.95        4.89     16.04 o 
   0  26   7       59.00       47.60     17.81 o 
   1  26   7       38.07       40.38     15.24 o 
   2  26   7        5.38       28.06     16.06 o 
   3  26   7       89.94       92.16     18.31 o 
   4  26   7      191.19      145.64     21.21 o 
   5  26   7       47.33       51.86     17.56 o 
   6  26   7      240.29      221.25     29.36 o 
  -4  27   7        0.67      -16.89     16.89 o 
  -3  27   7       46.02       67.57     19.27 o 
  -2  27   7        0.06       -3.27     15.82 o 
  -1  27   7        3.51       -3.68     16.08 o 
   0  27   7        4.41       15.14     16.39 o 
   1  27   7      182.15      225.72     21.90 o 
   2  27   7        4.60       23.61     15.31 o 
   3  27   7      487.96      463.87     44.08 o 
   4  27   7       22.20        7.56     19.85 o 
 -18   0   8      175.59      169.31     37.13 o 
 -17   0   8        2.23       39.19     27.95 o 
 -16   0   8      147.11      152.53     32.95 o 
 -15   0   8       10.63        5.55     23.63 o 
 -14   0   8      976.97     1073.11     59.00 o 
 -13   0   8       10.56       -2.14     22.70 o 
 -12   0   8       62.48       88.27     22.69 o 
 -11   0   8       74.42       57.40     19.49 o 
 -10   0   8     2680.02     2863.49     57.26 o 
  -9   0   8      301.88      343.36     29.97 o 
  -8   0   8     3972.96     3773.22     62.98 o 
  -7   0   8     2417.47     2428.23     61.00 o 
  -6   0   8     3851.85     4006.90     52.11 o 
  -5   0   8       78.70       72.88      8.36 o 
  -4   0   8    11356.49    10895.28    117.82 o 
  -3   0   8     4938.05     4969.99     60.11 o 
  -2   0   8    14069.80    14077.78    140.13 o 
  -1   0   8     1722.15     1688.71     25.89 o 
   0   0   8     1340.55     1795.93     26.28 o 
   1   0   8      249.92      197.31      9.21 o 
   2   0   8     6688.61     6022.36     61.87 o 
   3   0   8     9960.76     9223.34     90.32 o 
   4   0   8     6645.51     7104.77     72.72 o 
   5   0   8     3916.33     3557.43     38.98 o 
   6   0   8     2359.88     2755.66     40.56 o 
   7   0   8      361.88      304.93     17.05 o 
   8   0   8     2587.69     2569.30     54.14 o 
   9   0   8     4542.30     4666.11     76.82 o 
  10   0   8       13.07       -9.31      9.31 o 
  11   0   8      379.00      484.18     48.95 o 
  12   0   8      138.70       36.90     14.37 o 
  13   0   8      974.46      992.08     47.11 o 
  14   0   8      632.61      692.96     48.00 o 
  15   0   8     1788.05     1688.01     71.57 o 
  16   0   8       19.93       17.76     24.17 o 
  17   0   8        4.82       46.16     25.11 o 
 -18   1   8       25.23       58.29     21.75 o 
 -17   1   8      160.53      131.30     24.15 o 
 -16   1   8       47.78       48.71     19.23 o 
 -15   1   8     1452.08     1448.24     45.71 o 
 -14   1   8       55.05       89.07     21.48 o 
 -13   1   8     1421.47     1419.30     45.59 o 
 -12   1   8       13.97        2.67     13.80 o 
 -11   1   8      114.85      134.58     15.23 o 
 -10   1   8       31.39       38.96      8.52 o 
  -9   1   8       64.14       77.69     10.61 o 
  -8   1   8      717.37      676.93     21.38 o 
  -7   1   8    19549.42    19228.72    148.68 o 
  -6   1   8       18.07        3.51      3.94 o 
  -5   1   8     1443.54     1462.84     20.28 o 
  -4   1   8      734.41      629.26     12.43 o 
  -3   1   8    14203.26    13905.05    100.37 o 
  -2   1   8     3133.39     2968.74     29.96 o 
  -1   1   8     5425.55     5365.53     41.16 o 
   0   1   8      721.95      813.76     11.27 o 
   1   1   8      906.31      955.77     11.19 o 
   2   1   8     3164.27     3152.86     25.06 o 
   3   1   8    11868.71    11648.16     75.70 o 
   4   1   8     6622.14     6424.15     46.96 o 
   5   1   8     1986.58     1829.82     18.02 o 
   6   1   8      347.02      393.21      9.18 o 
   7   1   8       26.04        1.41      4.91 o 
   8   1   8     2784.26     2643.04     31.21 o 
   9   1   8     2189.77     2066.79     30.33 o 
  10   1   8       29.63        4.32      7.66 o 
  11   1   8       70.83       95.94     10.31 o 
  12   1   8        3.33        8.14      8.37 o 
  13   1   8      212.94      212.98     14.91 o 
  14   1   8     2644.21     2808.11     47.12 o 
  15   1   8      409.53      367.14     37.72 o 
  16   1   8      251.15      198.02     31.91 o 
  17   1   8        0.23        9.28     16.33 o 
 -17   2   8       16.48       42.44     20.14 o 
 -16   2   8      138.56      165.31     26.84 o 
 -15   2   8        0.64       23.57     19.34 o 
 -14   2   8     1116.46     1137.84     51.10 o 
 -13   2   8        0.00      -13.92     13.92 o 
 -12   2   8       55.65       79.24     17.36 o 
 -11   2   8        2.75       -1.94     13.44 o 
 -10   2   8       59.58       50.91     12.94 o 
  -9   2   8       27.18       20.61      7.91 o 
  -8   2   8     8276.16     7817.35    138.33 o 
  -7   2   8        3.84       -5.49      5.49 o 
  -6   2   8       87.70       82.85      6.76 o 
  -5   2   8      114.99      105.06      6.18 o 
  -4   2   8     1310.08     1247.23     16.30 o 
  -3   2   8     3128.04     3099.79     31.82 o 
  -2   2   8     8092.45     7809.48     66.04 o 
  -1   2   8      486.81      442.26      8.14 o 
   0   2   8      332.64      413.78      7.49 o 
   1   2   8      131.21      108.94      4.62 o 
   2   2   8     4853.07     4762.73     34.50 o 
   3   2   8     1597.50     1425.76     13.66 o 
   4   2   8     8776.33     8527.12     55.31 o 
   5   2   8      214.29      259.56      6.94 o 
   6   2   8      338.63      371.83     13.28 o 
   7   2   8      366.42      341.17     11.49 o 
   8   2   8     1307.41     1258.97     20.72 o 
   9   2   8     1141.01     1185.50     34.47 o 
  10   2   8      130.40      150.41     12.49 o 
  11   2   8       18.02       16.44      8.06 o 
  12   2   8      132.98      120.74     12.90 o 
  13   2   8      597.12      558.68     28.76 o 
  14   2   8      336.39      371.38     20.33 o 
  15   2   8     1157.46     1217.97     31.57 o 
  16   2   8       33.12       38.89     16.83 o 
  17   2   8        7.25       15.88     17.07 o 
 -17   3   8       32.95       65.38     26.87 o 
 -16   3   8        3.20       28.96     20.58 o 
 -15   3   8      505.55      591.42     38.01 o 
 -14   3   8       25.46       17.32     17.86 o 
 -13   3   8      318.32      279.22     26.18 o 
 -12   3   8        5.45       -6.30     12.83 o 
 -11   3   8      127.44       91.34     18.27 o 
 -10   3   8       45.76       53.88     12.41 o 
  -9   3   8      277.23      311.23     15.65 o 
  -8   3   8      152.74      172.12     12.89 o 
  -7   3   8      146.05      154.86      9.69 o 
  -6   3   8       26.26       18.49      4.40 o 
  -5   3   8       45.24       37.44      4.58 o 
  -4   3   8      498.70      530.86     10.80 o 
  -3   3   8     8821.11     8655.00     67.50 o 
  -2   3   8       39.28       18.34      4.77 o 
  -1   3   8      259.58      160.76      5.25 o 
   0   3   8      208.42      262.20      6.88 o 
   1   3   8      400.33      366.90      7.37 o 
   2   3   8     4274.07     3970.85     31.54 o 
   3   3   8      210.57      306.62      7.23 o 
   4   3   8     2712.32     2687.00     24.77 o 
   5   3   8      421.31      529.82      9.88 o 
   6   3   8     1672.89     1715.68     18.08 o 
   7   3   8      406.08      362.71     10.98 o 
   8   3   8     1005.52      962.04     18.17 o 
   9   3   8      124.64      111.24      8.84 o 
  10   3   8      416.44      485.94     17.14 o 
  11   3   8       28.70       11.92      8.49 o 
  12   3   8      533.95      555.16     20.14 o 
  13   3   8       85.45       68.37     11.84 o 
  14   3   8      971.76      943.19     30.03 o 
  15   3   8       51.72       66.28     13.23 o 
  16   3   8      110.28      102.95     14.85 o 
  17   3   8       18.31       49.37     20.38 o 
 -17   4   8       27.41       35.64     21.74 o 
 -16   4   8       67.83      121.63     24.35 o 
 -15   4   8        1.23       24.45     19.94 o 
 -14   4   8      470.82      542.94     37.95 o 
 -13   4   8        0.07      -13.15     13.15 o 
 -12   4   8      363.73      323.48     29.65 o 
 -11   4   8        0.59        6.86      8.65 o 
 -10   4   8      133.56      167.42     15.44 o 
  -9   4   8      102.07       81.33     13.15 o 
  -8   4   8     5271.27     5436.48     60.76 o 
  -7   4   8        1.84       -4.65      6.44 o 
  -6   4   8      140.81      129.50      7.22 o 
  -5   4   8        7.97        1.49      3.62 o 
  -4   4   8     3329.66     3520.38     34.39 o 
  -3   4   8      214.27      160.14      7.18 o 
  -2   4   8      423.78      558.41     10.79 o 
  -1   4   8       11.64        5.48      2.35 o 
   0   4   8     1181.20     1224.03     16.46 o 
   1   4   8        0.38        7.48      2.70 o 
   2   4   8     2444.66     2584.96     24.25 o 
   3   4   8        0.95        3.65      2.84 o 
   4   4   8      937.63      853.11     12.23 o 
   5   4   8       49.52       45.71      4.07 o 
   6   4   8       42.86       47.60      4.42 o 
   7   4   8      313.60      303.94     11.13 o 
   8   4   8       26.84       12.75      5.70 o 
   9   4   8      278.49      178.28     11.00 o 
  10   4   8        1.65       11.11      6.42 o 
  11   4   8      819.48      887.92     21.76 o 
  12   4   8       76.15       39.25      8.81 o 
  13   4   8      186.95      236.98     15.10 o 
  14   4   8      111.97      101.05     12.97 o 
  15   4   8      402.89      470.82     23.79 o 
  16   4   8        7.34       11.77     13.44 o 
  17   4   8       28.62       12.93     16.06 o 
 -17   5   8       24.61       15.69     17.89 o 
 -16   5   8       21.60       13.46     16.34 o 
 -15   5   8       98.63       74.23     19.22 o 
 -14   5   8        2.98        1.27     22.73 o 
 -13   5   8       33.28        3.04     19.36 o 
 -12   5   8       30.96       24.56     12.24 o 
 -11   5   8      299.42      208.62     18.36 o 
 -10   5   8        1.51        6.86      9.77 o 
  -9   5   8     1425.68     1372.35     32.28 o 
  -8   5   8      372.28      414.20     17.08 o 
  -7   5   8       73.95       35.20      7.14 o 
  -6   5   8       37.68       33.80      5.47 o 
  -5   5   8      266.35      206.24      8.85 o 
  -4   5   8      218.56      234.78      8.67 o 
  -3   5   8     2097.81     2113.87     22.53 o 
  -2   5   8       83.26      108.55      5.91 o 
  -1   5   8      199.80      204.17      6.69 o 
   0   5   8        7.81       12.40      3.00 o 
   1   5   8       19.17       20.65      3.24 o 
   2   5   8      660.33      509.97     11.06 o 
   3   5   8        6.88       15.12      3.65 o 
   4   5   8       19.82       37.53      4.40 o 
   5   5   8      454.83      480.99     11.54 o 
   6   5   8     1611.61     1541.07     18.95 o 
   7   5   8     1524.23     1574.53     24.39 o 
   8   5   8      107.10       78.86      8.61 o 
   9   5   8      379.24      386.61     14.77 o 
  10   5   8       24.13       51.69      8.37 o 
  11   5   8      669.55      768.02     21.69 o 
  12   5   8      235.75      225.05     15.40 o 
  13   5   8        9.91       20.68      9.35 o 
  14   5   8      100.91       62.69     11.97 o 
  15   5   8        4.16        1.33     10.83 o 
  16   5   8        0.99       10.93     15.71 o 
  17   5   8       41.60       49.42     16.94 o 
 -17   6   8       22.50       26.52     21.25 o 
 -16   6   8       61.45       70.55     23.00 o 
 -15   6   8       15.04       14.95     19.35 o 
 -14   6   8      154.99      201.18     25.23 o 
 -13   6   8       10.07      -14.17     14.17 o 
 -12   6   8        0.10       -4.62      9.04 o 
 -11   6   8       18.86       19.21     11.26 o 
 -10   6   8        1.05       -0.07      9.52 o 
  -9   6   8      245.97      260.01     17.26 o 
  -8   6   8      853.11      680.48     23.20 o 
  -7   6   8      163.91      157.75     10.35 o 
  -6   6   8      506.45      473.44     22.69 o 
  -5   6   8        4.21        1.26      4.75 o 
  -4   6   8      641.03      578.35     12.35 o 
  -3   6   8      104.04      107.02      5.94 o 
  -2   6   8      943.88     1009.93     13.84 o 
  -1   6   8       46.21       40.70      3.93 o 
   0   6   8      261.08      281.87      7.67 o 
   1   6   8        1.27        5.23      4.04 o 
   2   6   8     1650.74     1792.15     25.25 o 
   3   6   8      894.33      956.62     17.04 o 
   4   6   8     2021.92     2210.51     22.79 o 
   5   6   8       28.45       33.63      6.64 o 
   6   6   8     1511.03     1413.27     19.30 o 
   7   6   8      380.87      480.10     14.87 o 
   8   6   8     1551.81     1539.12     25.48 o 
   9   6   8        9.39        6.90      6.39 o 
  10   6   8       14.34        0.78      7.14 o 
  11   6   8      214.04      247.91     17.30 o 
  12   6   8      360.31      395.60     20.41 o 
  13   6   8      129.61      146.92     13.92 o 
  14   6   8        1.92       -1.09     10.41 o 
  15   6   8        0.11       13.21     12.31 o 
  16   6   8        1.89        3.30     13.72 o 
  17   6   8      170.89      175.46     22.52 o 
 -17   7   8        5.72       58.45     22.54 o 
 -16   7   8        5.67       57.53     21.96 o 
 -15   7   8        0.13       11.11     18.95 o 
 -14   7   8        1.28       14.55     17.86 o 
 -13   7   8      170.15      158.57     22.38 o 
 -12   7   8        3.69        6.43     10.84 o 
 -11   7   8       19.36       23.74     11.57 o 
 -10   7   8       33.50       32.23     11.45 o 
  -9   7   8      150.12      132.32     14.68 o 
  -8   7   8       75.11       57.49      9.90 o 
  -7   7   8       17.35        0.07      6.38 o 
  -6   7   8       33.98       19.23      7.10 o 
  -5   7   8       49.25       35.72      6.24 o 
  -4   7   8       64.05       55.92      5.99 o 
  -3   7   8       14.48        8.74      3.79 o 
  -2   7   8      245.80      276.63      8.56 o 
  -1   7   8      496.67      598.90     14.59 o 
   0   7   8      170.20      140.50      5.52 o 
   1   7   8      610.80      749.01     15.72 o 
   2   7   8        0.12       10.40      4.74 o 
   3   7   8     3306.43     3522.22     41.12 o 
   4   7   8     1629.67     1539.05     20.81 o 
   5   7   8        3.72        4.28      4.17 o 
   6   7   8      835.18      842.90     16.72 o 
   7   7   8       83.49      119.98      9.44 o 
   8   7   8     1920.41     1910.00     29.04 o 
   9   7   8      125.04      120.06     10.17 o 
  10   7   8      153.67      151.15     11.69 o 
  11   7   8      146.13      112.83     12.89 o 
  12   7   8      491.87      496.78     21.65 o 
  13   7   8       36.54       31.88     11.49 o 
  14   7   8       36.95       42.75     12.91 o 
  15   7   8       29.70       42.37     14.31 o 
  16   7   8       21.35        7.73     14.81 o 
  17   7   8       19.17       10.65     14.11 o 
 -17   8   8        0.01       -4.12     22.48 o 
 -16   8   8       33.53       35.70     21.03 o 
 -15   8   8      104.11      135.21     24.83 o 
 -14   8   8      128.73      138.02     23.62 o 
 -13   8   8       18.46       24.95     14.69 o 
 -12   8   8        2.81       -6.81     11.52 o 
 -11   8   8      143.80      150.21     16.19 o 
 -10   8   8     1021.15      974.17     29.83 o 
  -9   8   8       13.09        8.06     12.40 o 
  -8   8   8     2023.66     2092.04     35.20 o 
  -7   8   8       10.20        2.24      6.98 o 
  -6   8   8      170.34      121.96     13.39 o 
  -5   8   8      134.14       97.43     10.66 o 
  -4   8   8       12.03       -1.18      5.88 o 
  -3   8   8      500.33      459.67     10.92 o 
  -2   8   8        1.41        8.84      3.85 o 
  -1   8   8      695.51      627.72     12.22 o 
   0   8   8       83.13       55.86      5.83 o 
   1   8   8        1.59        8.35      4.09 o 
   2   8   8     2157.03     2188.95     29.28 o 
   3   8   8      540.76      551.56     14.27 o 
   4   8   8      345.89      281.40     12.17 o 
   5   8   8        1.96        6.74      3.88 o 
   6   8   8       32.00       32.51      6.03 o 
   7   8   8      370.39      398.64     14.67 o 
   8   8   8      117.78       71.63      9.31 o 
   9   8   8      616.56      561.04     18.78 o 
  10   8   8        0.62        4.67      7.30 o 
  11   8   8      147.80      171.35     12.98 o 
  12   8   8        0.43        4.72      8.53 o 
  13   8   8       18.51       38.71     12.38 o 
  14   8   8      164.09      154.68     19.33 o 
  15   8   8      198.93      179.60     19.64 o 
  16   8   8        0.39       -1.49     14.19 o 
  17   8   8       80.05       56.79     16.44 o 
 -17   9   8        6.08       31.77     23.20 o 
 -16   9   8       27.97       46.86     23.15 o 
 -15   9   8      276.55      268.72     32.71 o 
 -14   9   8       22.21       64.06     21.15 o 
 -13   9   8      677.54      741.00     41.07 o 
 -12   9   8        0.73       -2.73     11.94 o 
 -11   9   8       41.55       20.96     20.03 o 
 -10   9   8        1.67        6.82     10.52 o 
  -9   9   8      156.68      189.51     15.88 o 
  -8   9   8      126.94      173.16     12.62 o 
  -7   9   8      723.14      624.97     18.84 o 
  -6   9   8      577.17      544.95     20.43 o 
  -5   9   8     1726.40     1247.45     24.36 o 
  -4   9   8       32.30       44.42      7.20 o 
  -3   9   8     6148.94     6203.58     75.91 o 
  -2   9   8     1226.43     1121.35     18.53 o 
  -1   9   8     2082.01     1923.99     29.92 o 
   0   9   8       19.30       28.22      5.14 o 
   1   9   8       60.20       17.26      6.18 o 
   2   9   8     1228.75     1215.37     21.63 o 
   3   9   8      305.66      289.58     11.96 o 
   4   9   8       39.81       31.19      4.44 o 
   5   9   8      359.21      303.26     10.08 o 
   6   9   8        4.77        5.64      5.56 o 
   7   9   8      378.85      420.92     15.34 o 
   8   9   8       24.89       19.11      6.57 o 
   9   9   8      946.11     1084.48     32.45 o 
  10   9   8      176.84      219.19     13.87 o 
  11   9   8       75.97       72.28     13.49 o 
  12   9   8        0.61        0.08     10.28 o 
  13   9   8       97.71       64.48     14.40 o 
  14   9   8      344.48      343.60     25.20 o 
  15   9   8       33.12        6.14     14.83 o 
  16   9   8        1.56       13.53     13.94 o 
  17   9   8        0.10       11.18     41.32 o 
 -16  10   8       24.34       23.21     25.34 o 
 -15  10   8       24.29       31.67     22.75 o 
 -14  10   8     1402.43     1391.42     52.97 o 
 -13  10   8       46.61       75.32     22.47 o 
 -12  10   8       34.69       15.42     13.28 o 
 -11  10   8       20.36        7.76     11.14 o 
 -10  10   8      562.71      487.52     23.84 o 
  -9  10   8       13.72       10.64      9.49 o 
  -8  10   8     2693.84     2788.49     41.93 o 
  -7  10   8        6.84        7.53      8.31 o 
  -6  10   8      676.76      616.28     21.81 o 
  -5  10   8        0.51       -0.74      7.45 o 
  -4  10   8      916.20      883.26     22.39 o 
  -3  10   8     3026.32     2999.00     46.17 o 
  -2  10   8     4402.53     4277.05     39.55 o 
  -1  10   8      182.65      206.32      7.99 o 
   0  10   8     1132.61     1049.01     15.28 o 
   1  10   8       26.97       25.12      4.52 o 
   2  10   8     4799.77     4678.81     42.08 o 
   3  10   8     1623.37     1599.61     20.48 o 
   4  10   8      607.52      510.95     10.91 o 
   5  10   8       17.73       33.55      6.02 o 
   6  10   8       18.05       26.01      6.29 o 
   7  10   8       34.51       18.92      6.80 o 
   8  10   8       10.61        6.11      7.52 o 
   9  10   8     1703.85     1598.74     30.51 o 
  10  10   8      324.72      306.16     19.73 o 
  11  10   8       36.53       36.81     11.15 o 
  12  10   8       61.85       50.55     12.92 o 
  13  10   8      458.89      589.52     28.92 o 
  14  10   8       91.06       64.31     16.72 o 
  15  10   8      213.20      223.57     23.81 o 
  16  10   8       14.66        0.58     13.56 o 
 -16  11   8        2.86       32.24     22.04 o 
 -15  11   8      770.37      931.66     55.65 o 
 -14  11   8       17.49       29.80     19.63 o 
 -13  11   8      648.10      684.63     33.96 o 
 -12  11   8        0.13       -4.22     12.38 o 
 -11  11   8       59.39       54.65     13.39 o 
 -10  11   8        1.44       16.04     10.76 o 
  -9  11   8     1783.18     1870.34     35.10 o 
  -8  11   8       87.76       88.23     10.57 o 
  -7  11   8     1413.52     1378.90     34.14 o 
  -6  11   8       39.88       37.34      9.87 o 
  -5  11   8      283.18      247.84     15.80 o 
  -4  11   8     1697.02     1762.39     31.07 o 
  -3  11   8    11058.57    10845.69    112.62 o 
  -2  11   8       65.02       92.90      7.65 o 
  -1  11   8      274.07      318.55     10.85 o 
   0  11   8     1027.65     1044.13     18.37 o 
   1  11   8      702.88      767.50     15.07 o 
   2  11   8     4681.22     4565.63     40.07 o 
   3  11   8     4928.70     4845.10     42.33 o 
   4  11   8      421.34      376.50     12.54 o 
   5  11   8        7.38       10.48      6.05 o 
   6  11   8       69.82       61.55      9.27 o 
   7  11   8        2.53       -2.61      6.22 o 
   8  11   8      615.28      620.07     20.46 o 
   9  11   8     1815.25     1742.24     38.48 o 
  10  11   8      508.50      559.98     26.38 o 
  11  11   8        1.23        5.62      9.43 o 
  12  11   8        0.61        3.55     11.64 o 
  13  11   8      457.87      426.74     25.95 o 
  14  11   8      752.78      707.89     32.55 o 
  15  11   8       58.90       28.05     16.45 o 
  16  11   8       87.49       70.56     19.47 o 
 -16  12   8       21.23       51.13     24.20 o 
 -15  12   8        0.76       15.16     19.79 o 
 -14  12   8     1358.12     1223.78     55.56 o 
 -13  12   8       91.49      120.23     19.81 o 
 -12  12   8       15.00       41.07     15.39 o 
 -11  12   8        0.11       -8.48     12.30 o 
 -10  12   8      134.53      152.78     15.92 o 
  -9  12   8       21.26       26.45      9.66 o 
  -8  12   8     5528.12     5318.57     81.02 o 
  -7  12   8       14.90        1.66      8.93 o 
  -6  12   8      213.30      199.55     15.44 o 
  -5  12   8       13.23       22.40      9.48 o 
  -4  12   8     8691.18     8509.36     89.87 o 
  -3  12   8     1686.06     1624.82     30.41 o 
  -2  12   8     1777.59     1717.90     26.61 o 
  -1  12   8      570.18      584.62     16.17 o 
   0  12   8      520.70      549.73     13.19 o 
   1  12   8      259.76      254.86     10.71 o 
   2  12   8     6726.66     6680.19     58.83 o 
   3  12   8     2170.26     2171.34     28.78 o 
   4  12   8     1370.92     1529.08     21.84 o 
   5  12   8       30.89       40.21      6.82 o 
   6  12   8      248.30      184.57     11.73 o 
   7  12   8       20.19        8.97      8.39 o 
   8  12   8      742.96      711.13     24.31 o 
   9  12   8     4200.38     4348.81     66.83 o 
  10  12   8      157.31      138.12     15.54 o 
  11  12   8        5.74        0.86     11.02 o 
  12  12   8       34.31       26.61     12.26 o 
  13  12   8      592.43      505.12     29.77 o 
  14  12   8      301.49      294.41     23.37 o 
  15  12   8      403.13      427.13     29.34 o 
  16  12   8        2.70       -8.72     14.95 o 
 -15  13   8      496.89      505.33     66.95 o 
 -14  13   8       18.80        5.01     18.71 o 
 -13  13   8      306.65      326.35     26.77 o 
 -12  13   8        4.03      -13.40     13.40 o 
 -11  13   8        1.46       14.26     12.96 o 
 -10  13   8        8.51        3.11      9.87 o 
  -9  13   8     1846.62     1824.32     40.75 o 
  -8  13   8      108.68       92.17     13.81 o 
  -7  13   8      676.78      782.60     27.72 o 
  -6  13   8        0.31       -2.57      8.04 o 
  -5  13   8       20.91       11.03      8.70 o 
  -4  13   8     1358.03     1349.10     39.31 o 
  -3  13   8     3204.21     3134.97     50.22 o 
  -2  13   8      591.54      627.00     20.73 o 
  -1  13   8      846.53      780.92     19.04 o 
   0  13   8      105.51      116.05      9.42 o 
   1  13   8     1438.05     1365.94     22.94 o 
   2  13   8     2129.75     2201.42     33.27 o 
   3  13   8     2192.92     2050.52     35.55 o 
   4  13   8      404.24      503.62     16.40 o 
   5  13   8        3.45       -5.04      6.72 o 
   6  13   8      470.46      476.74     18.87 o 
   7  13   8       63.52       56.61     11.02 o 
   8  13   8     1199.42     1339.50     31.69 o 
   9  13   8     2161.00     2189.16     42.39 o 
  10  13   8       46.79        4.16     10.66 o 
  11  13   8       32.82        9.09     11.39 o 
  12  13   8       15.11        2.74     10.92 o 
  13  13   8      126.47      106.82     18.34 o 
  14  13   8      998.90     1031.26     37.02 o 
  15  13   8      162.19      118.49     20.05 o 
 -15  14   8        9.25        3.67     19.43 o 
 -14  14   8      777.01      827.86     46.24 o 
 -13  14   8        0.03      -11.23     14.86 o 
 -12  14   8       14.13       -3.92     14.09 o 
 -11  14   8        2.77      -10.22     12.11 o 
 -10  14   8        4.19       17.31     13.23 o 
  -9  14   8       49.94       53.57     16.55 o 
  -8  14   8     1578.33     1563.89     37.42 o 
  -7  14   8        0.99        2.54      9.46 o 
  -6  14   8        5.06       15.71      9.25 o 
  -5  14   8      234.46      251.32     16.16 o 
  -4  14   8      532.94      586.40     21.60 o 
  -3  14   8      249.81      306.87     16.36 o 
  -2  14   8      240.04      256.12     13.48 o 
  -1  14   8      777.27      847.18     21.47 o 
   0  14   8      844.80      784.56     20.27 o 
   1  14   8      131.89      121.76     10.81 o 
   2  14   8     2651.69     2485.44     38.14 o 
   3  14   8      441.67      464.86     23.53 o 
   4  14   8       31.18       17.97      7.54 o 
   5  14   8        5.53        0.12      8.35 o 
   6  14   8       15.08       14.90      8.79 o 
   7  14   8      121.38      120.96     16.54 o 
   8  14   8      204.41      272.68     22.97 o 
   9  14   8      954.54     1011.45     29.55 o 
  10  14   8       70.15       50.28     13.81 o 
  11  14   8      187.54      148.06     23.06 o 
  12  14   8        0.29        2.29     14.04 o 
  13  14   8      200.40      224.38     21.01 o 
  14  14   8      153.14       86.88     17.24 o 
  15  14   8      453.42      437.27     33.66 o 
 -15  15   8      170.04      218.18     27.72 o 
 -14  15   8        0.27       13.34     19.10 o 
 -13  15   8       13.27       25.58     15.95 o 
 -12  15   8        0.86       -8.98     13.20 o 
 -11  15   8        3.28      -11.54     14.72 o 
 -10  15   8       16.72       14.83     13.78 o 
  -9  15   8      187.00      101.02     16.66 o 
  -8  15   8        2.72        4.38     11.65 o 
  -7  15   8      397.70      371.26     25.59 o 
  -6  15   8        1.45        3.01      9.65 o 
  -5  15   8      677.61      655.44     24.12 o 
  -4  15   8        6.54       20.73      9.46 o 
  -3  15   8     4264.31     4283.38     56.70 o 
  -2  15   8     1176.87     1171.05     29.55 o 
  -1  15   8      406.80      507.95     19.81 o 
   0  15   8       89.24      118.74     11.81 o 
   1  15   8     1036.71      956.22     24.38 o 
   2  15   8       16.53        7.40      8.49 o 
   3  15   8      531.35      618.70     24.62 o 
   4  15   8        3.08       -3.86      7.49 o 
   5  15   8       75.61       65.13     10.09 o 
   6  15   8        2.46       -4.17      8.38 o 
   7  15   8        2.86       14.45      9.35 o 
   8  15   8      386.16      403.32     21.49 o 
   9  15   8       73.88       57.56     12.94 o 
  10  15   8       53.74       75.71     14.11 o 
  11  15   8       51.26       43.58     16.16 o 
  12  15   8        7.10        2.34     18.01 o 
  13  15   8       50.55       17.23     18.04 o 
  14  15   8      364.50      402.88     35.50 o 
  15  15   8       56.56       43.67     18.71 o 
 -14  16   8       69.65      114.44     65.20 o 
 -13  16   8       52.31       69.53     28.04 o 
 -12  16   8       25.66       26.77     17.88 o 
 -11  16   8        1.57        2.36     19.61 o 
 -10  16   8       11.07       22.59     12.90 o 
  -9  16   8       13.41       -2.14     11.78 o 
  -8  16   8      210.51      221.46     20.64 o 
  -7  16   8       22.68       25.40     16.38 o 
  -6  16   8      525.55      423.31     24.69 o 
  -5  16   8       14.27       13.43     10.24 o 
  -4  16   8      576.77      568.75     25.63 o 
  -3  16   8      938.86     1022.56     30.38 o 
  -2  16   8     2911.77     2909.28     41.71 o 
  -1  16   8       18.22        5.65      7.79 o 
   0  16   8      349.54      389.01     18.37 o 
   1  16   8        5.71        4.21      8.08 o 
   2  16   8       27.55       20.94      8.69 o 
   3  16   8      533.80      540.77     20.81 o 
   4  16   8      248.61      243.89     20.10 o 
   5  16   8       34.41       31.84      9.68 o 
   6  16   8      407.69      385.92     20.07 o 
   7  16   8       93.68      141.46     14.55 o 
   8  16   8        2.43       -3.40     10.47 o 
   9  16   8       80.60       93.45     14.75 o 
  10  16   8      134.52      126.16     16.17 o 
  11  16   8        0.52        0.72     11.92 o 
  12  16   8        0.23       -1.23     12.13 o 
  13  16   8       39.32       19.49     14.77 o 
  14  16   8       34.32       50.60     16.41 o 
 -14  17   8       14.48       10.63     26.45 o 
 -13  17   8       13.03       42.53     20.03 o 
 -12  17   8        0.24       12.72     18.52 o 
 -11  17   8      190.97      237.67     29.69 o 
 -10  17   8       14.03       25.66     15.62 o 
  -9  17   8       55.99       51.07     15.13 o 
  -8  17   8        8.53       -5.77     12.86 o 
  -7  17   8      464.76      572.52     29.29 o 
  -6  17   8       91.07       35.28     12.28 o 
  -5  17   8      624.85      604.03     26.87 o 
  -4  17   8       33.74       20.01     10.20 o 
  -3  17   8      555.98      542.32     22.94 o 
  -2  17   8      488.76      485.32     21.17 o 
  -1  17   8      311.85      287.68     16.62 o 
   0  17   8       75.39       71.10     14.08 o 
   1  17   8      316.37      322.17     19.11 o 
   2  17   8       23.72       19.80      9.57 o 
   3  17   8      745.28      731.94     24.58 o 
   4  17   8      611.83      660.02     24.09 o 
   5  17   8       70.89       57.64     11.19 o 
   6  17   8      212.19      111.69     13.73 o 
   7  17   8       38.79       71.41     13.01 o 
   8  17   8      321.76      362.48     22.17 o 
   9  17   8       23.90       22.59     12.67 o 
  10  17   8      162.63      134.50     17.12 o 
  11  17   8       84.82       71.60     16.13 o 
  12  17   8       11.46       -1.67     13.59 o 
  13  17   8       15.33        6.96     14.43 o 
  14  17   8      162.34      150.36     21.20 o 
 -13  18   8       12.99       16.29     18.51 o 
 -12  18   8      468.47      492.82     36.23 o 
 -11  18   8       20.61       12.74     15.64 o 
 -10  18   8        4.28       28.73     15.35 o 
  -9  18   8        1.90       -9.78     12.94 o 
  -8  18   8      127.48      110.30     17.82 o 
  -7  18   8       12.88        3.98     11.56 o 
  -6  18   8      663.37      735.47     30.95 o 
  -5  18   8      299.58      321.32     21.11 o 
  -4  18   8       82.54       91.69     13.82 o 
  -3  18   8      180.01      158.06     15.87 o 
  -2  18   8      408.32      408.67     20.55 o 
  -1  18   8        2.73        4.52      8.88 o 
   0  18   8      333.97      356.13     23.48 o 
   1  18   8      574.05      644.55     24.36 o 
   2  18   8      118.40      132.61     15.36 o 
   3  18   8      366.61      373.94     20.08 o 
   4  18   8      706.65      685.48     28.60 o 
   5  18   8       52.71       48.88     11.88 o 
   6  18   8       12.46       -4.84      9.99 o 
   7  18   8      109.41       96.68     14.06 o 
   8  18   8       48.97       50.49     14.48 o 
   9  18   8        0.23       -0.58     12.26 o 
  10  18   8        4.19        6.02     19.90 o 
  11  18   8      306.50      322.73     25.98 o 
  12  18   8       33.34       20.44     15.02 o 
  13  18   8        9.70       20.75     18.27 o 
 -13  19   8       28.16       19.29     23.95 o 
 -12  19   8        1.20      -17.00     17.56 o 
 -11  19   8        8.57        3.61     16.20 o 
 -10  19   8       31.15       46.49     17.65 o 
  -9  19   8       21.75       11.76     15.08 o 
  -8  19   8       53.68       50.51     16.72 o 
  -7  19   8       17.02       13.61     13.97 o 
  -6  19   8       37.54       27.83     14.76 o 
  -5  19   8      500.84      438.50     24.86 o 
  -4  19   8        7.67        0.13     10.85 o 
  -3  19   8      317.04      341.60     26.30 o 
  -2  19   8      163.09      204.05     24.24 o 
  -1  19   8       98.52      139.98     15.67 o 
   0  19   8      176.29      168.50     14.92 o 
   1  19   8     1115.23     1192.53     31.06 o 
   2  19   8       71.17      119.44     14.31 o 
   3  19   8       13.80       14.01     10.91 o 
   4  19   8       92.74       89.44     18.21 o 
   5  19   8       33.05       32.46     11.90 o 
   6  19   8       22.52       10.74     11.61 o 
   7  19   8        7.44        6.10     12.17 o 
   8  19   8        2.35       18.30     12.69 o 
   9  19   8       54.43       57.39     14.92 o 
  10  19   8       13.92       13.06     12.93 o 
  11  19   8      170.91      180.92     20.12 o 
  12  19   8       90.42       80.40     18.08 o 
  13  19   8        0.20       43.81     42.45 o 
 -12  20   8        0.39       30.54     19.35 o 
 -11  20   8       27.00       17.75     17.59 o 
 -10  20   8       27.79        1.71     15.50 o 
  -9  20   8        9.25       36.62     16.54 o 
  -8  20   8      227.00      235.52     26.93 o 
  -7  20   8       26.44       58.96     15.91 o 
  -6  20   8      260.93      258.01     21.45 o 
  -5  20   8      123.89      128.19     16.79 o 
  -4  20   8       88.21       44.67     12.28 o 
  -3  20   8       72.29       36.41     12.44 o 
  -2  20   8      224.25      259.14     28.00 o 
  -1  20   8       26.03       25.58     11.85 o 
   0  20   8      726.92      826.28     28.63 o 
   1  20   8        4.30       -1.02     11.02 o 
   2  20   8       13.59       16.79     11.54 o 
   3  20   8      214.21      231.78     18.60 o 
   4  20   8      171.28      196.90     18.19 o 
   5  20   8       59.27       89.51     13.80 o 
   6  20   8      218.89      169.35     18.00 o 
   7  20   8        0.27       -7.66     11.45 o 
   8  20   8       55.16       63.57     15.36 o 
   9  20   8      298.08      282.91     22.53 o 
  10  20   8       21.76       20.46     14.01 o 
  11  20   8      179.21      173.81     20.08 o 
  12  20   8       38.75       39.44     15.39 o 
 -11  21   8       38.20       54.40     19.58 o 
 -10  21   8        0.41        3.79     16.31 o 
  -9  21   8        0.89        6.17     14.83 o 
  -8  21   8       12.83       12.45     14.71 o 
  -7  21   8       95.32       74.11     17.33 o 
  -6  21   8        7.44      -12.48     12.48 o 
  -5  21   8       81.61       85.08     15.88 o 
  -4  21   8        1.10        9.88     12.47 o 
  -3  21   8      403.46      456.13     27.97 o 
  -2  21   8       14.61       12.01     12.64 o 
  -1  21   8       77.23       45.42     14.45 o 
   0  21   8       77.58       66.73     13.69 o 
   1  21   8        1.27       -0.25     11.89 o 
   2  21   8      155.66      122.66     18.18 o 
   3  21   8      419.96      436.22     25.86 o 
   4  21   8      104.25       86.10     15.08 o 
   5  21   8       94.00      154.81     16.58 o 
   6  21   8      107.80       58.51     14.18 o 
   7  21   8        6.49       10.39     12.72 o 
   8  21   8      154.06      141.52     21.45 o 
   9  21   8      386.92      382.47     25.30 o 
  10  21   8       20.85       13.05     15.07 o 
  11  21   8       28.45       51.14     18.57 o 
 -10  22   8       64.01       56.56     18.53 o 
  -9  22   8        1.16        7.05     16.10 o 
  -8  22   8      426.27      478.32     31.15 o 
  -7  22   8        1.64        3.98     14.43 o 
  -6  22   8        0.92       -9.19     13.68 o 
  -5  22   8        4.25        2.84     13.23 o 
  -4  22   8       23.18       23.76     14.65 o 
  -3  22   8       76.89       94.25     17.71 o 
  -2  22   8      195.14      203.62     20.78 o 
  -1  22   8       21.09       16.34     13.12 o 
   0  22   8       44.61       29.63     12.70 o 
   1  22   8        6.25       11.07     13.43 o 
   2  22   8       41.05       34.31     14.36 o 
   3  22   8      282.09      265.16     22.47 o 
   4  22   8      241.09      214.84     24.90 o 
   5  22   8        6.23       -5.01     12.20 o 
   6  22   8       94.82       73.34     15.72 o 
   7  22   8      188.80      235.75     21.40 o 
   8  22   8      303.82      301.69     23.63 o 
   9  22   8      399.11      400.51     26.52 o 
  10  22   8        0.73        1.50     13.74 o 
  -9  23   8       57.54       24.61     17.68 o 
  -8  23   8       67.33       88.47     24.90 o 
  -7  23   8      676.44      754.35     37.69 o 
  -6  23   8       18.82        3.92     14.13 o 
  -5  23   8      185.60       99.23     18.90 o 
  -4  23   8        0.29       -9.12     14.27 o 
  -3  23   8     1170.28     1216.77     39.98 o 
  -2  23   8      290.37      271.26     23.75 o 
  -1  23   8       15.00        4.55     13.78 o 
   0  23   8       69.98       59.50     15.44 o 
   1  23   8       86.53      126.81     16.11 o 
   2  23   8        4.18        6.71     13.46 o 
   3  23   8      462.41      577.89     37.00 o 
   4  23   8      283.18      266.48     23.05 o 
   5  23   8       70.93       62.78     16.72 o 
   6  23   8       25.88       18.00     14.83 o 
   7  23   8       69.42       58.84     16.78 o 
   8  23   8      413.10      447.73     31.24 o 
   9  23   8      304.13      261.80     23.22 o 
  -8  24   8      887.96      866.43     47.94 o 
  -7  24   8        0.39       -6.15     15.03 o 
  -6  24   8        2.67      -14.90     14.90 o 
  -5  24   8       56.61       51.77     18.23 o 
  -4  24   8       16.53        8.24     15.51 o 
  -3  24   8      120.13      166.19     21.62 o 
  -2  24   8      737.83      765.15     36.75 o 
  -1  24   8        2.76        2.51     14.57 o 
   0  24   8        3.54       -0.47     15.60 o 
   1  24   8        1.75       -4.39     12.00 o 
   2  24   8      193.06      174.26     20.58 o 
   3  24   8      342.57      357.14     26.41 o 
   4  24   8      105.56       64.89     19.94 o 
   5  24   8       86.04       94.23     18.65 o 
   6  24   8       30.58       31.03     15.56 o 
   7  24   8        5.01        3.39     14.71 o 
   8  24   8      168.59      202.30     36.37 o 
  -7  25   8      311.90      339.54     30.76 o 
  -6  25   8       10.88        6.40     17.54 o 
  -5  25   8       77.18       85.06     19.64 o 
  -4  25   8       30.48       36.82     17.70 o 
  -3  25   8     1081.97     1052.95     40.98 o 
  -2  25   8      163.48      190.96     22.62 o 
  -1  25   8        5.94       11.01     15.79 o 
   0  25   8        8.52        3.94     14.86 o 
   1  25   8       75.39       56.37     21.99 o 
   2  25   8      215.26      178.24     29.12 o 
   3  25   8      254.20      194.61     25.20 o 
   4  25   8      254.32      266.27     26.17 o 
   5  25   8       52.51       37.31     18.28 o 
   6  25   8       28.46       33.06     20.20 o 
   7  25   8       20.31       38.41     15.85 o 
  -5  26   8        8.06       -6.70     16.51 o 
  -4  26   8      184.84      136.43     21.56 o 
  -3  26   8      165.94      199.29     23.82 o 
  -2  26   8      420.31      407.96     38.25 o 
  -1  26   8       11.27       15.64     16.35 o 
   0  26   8        3.30      -11.71     14.85 o 
   1  26   8       53.20       47.73     16.72 o 
   2  26   8      246.80      209.07     21.77 o 
   3  26   8      196.09      199.24     22.19 o 
   4  26   8       17.63       -3.59     15.19 o 
   5  26   8        1.39       30.65     16.09 o 
  -3  27   8      338.96      316.08     27.73 o 
  -2  27   8       61.25       50.83     18.51 o 
  -1  27   8       17.13       18.27     17.46 o 
   0  27   8        6.13        4.03     15.88 o 
   1  27   8      161.50       95.19     20.26 o 
   2  27   8      144.86      124.08     19.34 o 
   3  27   8       28.15       35.97     17.31 o 
 -17   1   9       50.64       21.80     21.15 o 
 -16   1   9        5.91       13.71     20.40 o 
 -15   1   9       74.55       78.80     22.28 o 
 -14   1   9       13.37        6.21     17.31 o 
 -13   1   9        0.24       22.70     18.99 o 
 -12   1   9      131.71      128.23     22.17 o 
 -11   1   9       51.20       50.65     10.55 o 
 -10   1   9       70.66       57.72      9.31 o 
  -9   1   9     1567.20     1414.67     30.27 o 
  -8   1   9       25.25       22.90      8.03 o 
  -7   1   9       66.37       76.13      9.93 o 
  -6   1   9        0.38       -3.09      5.79 o 
  -5   1   9       21.62       12.07      4.46 o 
  -4   1   9      967.69      965.46     15.78 o 
  -3   1   9     1728.14     1806.59     18.54 o 
  -2   1   9      196.56      204.80      6.87 o 
  -1   1   9     2594.24     2903.75     24.64 o 
   0   1   9      509.09      467.52      8.81 o 
   1   1   9      541.59      574.82      9.40 o 
   2   1   9     1243.10     1023.38     11.83 o 
   3   1   9     1996.01     2079.92     19.36 o 
   4   1   9     1813.35     1878.00     18.59 o 
   5   1   9      587.30      639.98     11.02 o 
   6   1   9      392.94      323.65     10.94 o 
   7   1   9       40.31       49.68      6.21 o 
   8   1   9      302.85      372.76     19.02 o 
   9   1   9      185.27      178.23     12.79 o 
  10   1   9      105.33       85.93     10.84 o 
  11   1   9      115.72      124.85     13.55 o 
  12   1   9       72.53       37.90     10.87 o 
  13   1   9        7.01        7.72     10.76 o 
  14   1   9      128.01      170.54     20.45 o 
  15   1   9        4.03      -13.14     14.15 o 
  16   1   9       15.29       26.99     21.42 o 
  17   1   9        8.45       17.22     17.19 o 
 -17   2   9        0.50       -7.24     20.67 o 
 -16   2   9        5.96        4.86     19.35 o 
 -15   2   9       19.81       42.40     20.31 o 
 -14   2   9     1066.45     1163.25     44.42 o 
 -13   2   9       54.47       79.42     23.33 o 
 -12   2   9        5.97        6.96     10.72 o 
 -11   2   9       74.40       91.87     13.54 o 
 -10   2   9      704.53      761.25     24.37 o 
  -9   2   9       17.17       23.47      8.16 o 
  -8   2   9       49.81       41.98     11.77 o 
  -7   2   9     1782.05     1750.08     38.36 o 
  -6   2   9      181.43      174.07      9.63 o 
  -5   2   9       56.30       63.30      5.93 o 
  -4   2   9     1590.76     1633.78     21.28 o 
  -3   2   9      695.35      695.64     12.72 o 
  -2   2   9       90.60      163.61      6.35 o 
  -1   2   9     1208.80     1345.11     15.32 o 
   0   2   9      294.26      393.16      6.79 o 
   1   2   9      307.91      420.50      7.15 o 
   2   2   9     1069.74      793.50     10.70 o 
   3   2   9     3254.62     3245.59     27.76 o 
   4   2   9     1793.21     1694.69     18.07 o 
   5   2   9      464.77      457.41      9.24 o 
   6   2   9     1926.13     1803.72     20.09 o 
   7   2   9      637.91      558.00     14.38 o 
   8   2   9      237.71      230.85     10.85 o 
   9   2   9      308.08      230.88     17.84 o 
  10   2   9        0.62       17.52      6.86 o 
  11   2   9      208.29      154.21     28.21 o 
  12   2   9       17.82        9.65     10.16 o 
  13   2   9       40.49       67.04     13.88 o 
  14   2   9       69.18       26.95     14.15 o 
  15   2   9       23.43       44.62     15.49 o 
  16   2   9        7.36        1.41     14.86 o 
  17   2   9       28.39       24.03     16.36 o 
 -17   3   9      104.89      107.25     29.19 o 
 -16   3   9        0.52       -2.71     17.62 o 
 -15   3   9      583.35      596.11     44.74 o 
 -14   3   9       18.09       15.84     14.92 o 
 -13   3   9       86.91       85.74     19.50 o 
 -12   3   9        8.04       -6.65      9.08 o 
 -11   3   9      898.28      788.07     29.98 o 
 -10   3   9      174.57      170.77     15.39 o 
  -9   3   9      622.21      592.35     22.11 o 
  -8   3   9      106.42      105.13     12.31 o 
  -7   3   9      604.03      555.36     18.37 o 
  -6   3   9      254.06      225.39     11.79 o 
  -5   3   9      344.29      327.66      9.81 o 
  -4   3   9      189.55      178.97      7.91 o 
  -3   3   9     5815.88     5740.88     49.04 o 
  -2   3   9     1504.58     1436.21     16.62 o 
  -1   3   9      582.19      709.42     10.40 o 
   0   3   9      370.47      372.80      7.59 o 
   1   3   9      358.33      400.83      8.34 o 
   2   3   9     1247.65     1079.81     12.98 o 
   3   3   9      693.29      851.34     15.76 o 
   4   3   9        9.91        2.23      2.76 o 
   5   3   9      537.68      525.07      9.72 o 
   6   3   9      668.66      674.05     13.30 o 
   7   3   9      822.60      851.66     15.81 o 
   8   3   9     2618.40     2649.22     32.14 o 
   9   3   9       22.80       13.31      6.33 o 
  10   3   9      465.71      430.72     16.19 o 
  11   3   9        3.04       -7.53      7.53 o 
  12   3   9      120.83       76.72     13.22 o 
  13   3   9        6.47        2.48      9.36 o 
  14   3   9      687.29      756.99     30.22 o 
  15   3   9        0.11       -9.57     13.00 o 
  16   3   9       44.03       43.13     15.95 o 
  17   3   9        6.36       35.63     20.39 o 
 -17   4   9       12.37       60.31     22.47 o 
 -16   4   9        1.91      -13.79     19.91 o 
 -15   4   9        8.44        6.24     18.95 o 
 -14   4   9     1478.78     1464.58     62.75 o 
 -13   4   9       12.38        1.79     14.35 o 
 -12   4   9      165.46      113.86     15.40 o 
 -11   4   9        7.18       26.00     11.39 o 
 -10   4   9     1095.74     1061.28     39.12 o 
  -9   4   9      155.02      129.90     11.14 o 
  -8   4   9      428.46      408.20     17.21 o 
  -7   4   9       26.14       23.37      7.71 o 
  -6   4   9       33.83       11.72      8.07 o 
  -5   4   9       31.57       41.70      4.93 o 
  -4   4   9      251.75      240.35      9.07 o 
  -3   4   9     4010.02     3967.55     36.33 o 
  -2   4   9     2218.94     2133.17     30.02 o 
  -1   4   9        4.28       -0.20      2.54 o 
   0   4   9      175.45      205.07      6.85 o 
   1   4   9     1281.99     1427.57     15.79 o 
   2   4   9     3635.37     3538.55     31.33 o 
   3   4   9     2286.57     2083.08     20.82 o 
   4   4   9      484.08      561.46     15.75 o 
   5   4   9      566.06      594.55     11.72 o 
   6   4   9      230.44      234.46      9.66 o 
   7   4   9     1218.62     1197.17     18.54 o 
   8   4   9     1614.23     1550.49     38.95 o 
   9   4   9      227.30      244.15     11.87 o 
  10   4   9     1237.95     1140.90     24.08 o 
  11   4   9      353.89      348.96     15.87 o 
  12   4   9        0.36       -3.46      8.15 o 
  13   4   9        3.59        0.89      9.00 o 
  14   4   9      241.93      233.78     22.88 o 
  15   4   9      242.68      167.50     16.24 o 
  16   4   9       11.32       -8.05     13.16 o 
  17   4   9       27.84        9.33     18.41 o 
 -17   5   9       65.97       64.20     33.21 o 
 -16   5   9       10.92       25.94     41.50 o 
 -15   5   9     1193.46     1150.25     47.62 o 
 -14   5   9       20.02        6.03     23.48 o 
 -13   5   9      473.27      424.55     71.09 o 
 -12   5   9       38.21       24.89     12.48 o 
 -11   5   9      590.28      573.79     26.20 o 
 -10   5   9       40.48       55.07     12.38 o 
  -9   5   9      935.85     1030.30     28.19 o 
  -8   5   9      119.85       99.27     11.21 o 
  -7   5   9     1105.21     1035.43     25.97 o 
  -6   5   9      450.88      408.07     13.75 o 
  -5   5   9      119.59      119.55      7.93 o 
  -4   5   9       28.49       23.36      4.65 o 
  -3   5   9     8734.23     8489.18     66.18 o 
  -2   5   9     1776.43     1647.89     18.14 o 
  -1   5   9     1562.09     1802.19     17.75 o 
   0   5   9        5.17       12.41      3.13 o 
   1   5   9      130.36      212.88      6.21 o 
   2   5   9     2473.88     2403.57     24.88 o 
   3   5   9     4860.38     4510.80     38.66 o 
   4   5   9        6.71        5.34      3.31 o 
   5   5   9      397.98      461.00      8.93 o 
   6   5   9      435.78      512.73     12.24 o 
   7   5   9     1034.41      934.38     23.57 o 
   8   5   9     2456.33     2349.13     30.09 o 
   9   5   9      289.61      313.87     13.29 o 
  10   5   9     1399.03     1332.62     36.69 o 
  11   5   9      164.18      174.76     11.97 o 
  12   5   9        1.09        6.05      7.89 o 
  13   5   9       10.69        9.72      8.96 o 
  14   5   9     1206.14     1260.53     36.03 o 
  15   5   9       60.40       47.06     13.92 o 
  16   5   9       45.61       22.62     14.91 o 
  17   5   9       22.40       13.08     18.86 o 
 -17   6   9        0.10        6.06     27.04 o 
 -16   6   9       15.67       51.07     21.06 o 
 -15   6   9        1.25       -0.46     18.34 o 
 -14   6   9     2156.01     2331.56     61.28 o 
 -13   6   9       22.23       12.44     14.66 o 
 -12   6   9       13.11       32.28     12.60 o 
 -11   6   9       17.50       -1.24     10.27 o 
 -10   6   9     2161.04     1916.81     40.03 o 
  -9   6   9      176.10      202.65     15.85 o 
  -8   6   9      647.99      730.26     24.61 o 
  -7   6   9        1.04        3.72      6.60 o 
  -6   6   9      905.97      820.41     16.53 o 
  -5   6   9       64.33       77.77      7.66 o 
  -4   6   9     3153.86     3047.87     32.92 o 
  -3   6   9     3297.99     3087.85     36.62 o 
  -2   6   9     6351.03     6073.29     45.37 o 
  -1   6   9     1653.38     1675.77     18.52 o 
   0   6   9       41.10      123.33      5.87 o 
   1   6   9      100.17       51.99      4.25 o 
   2   6   9     8209.23     8159.71     76.20 o 
   3   6   9     6888.20     6846.70     54.50 o 
   4   6   9     1718.40     1732.30     18.69 o 
   5   6   9       16.61        8.71      4.80 o 
   6   6   9      477.20      532.97     14.14 o 
   7   6   9     1310.51     1350.23     22.68 o 
   8   6   9      331.39      346.82     14.29 o 
   9   6   9     2178.30     2273.01     33.30 o 
  10   6   9       20.60       24.19      8.68 o 
  11   6   9        6.88       18.35      7.67 o 
  12   6   9       80.03       47.13      9.76 o 
  13   6   9      147.18      138.14     15.05 o 
  14   6   9      228.00      225.43     17.20 o 
  15   6   9      919.56      943.40     34.96 o 
  16   6   9       17.99       -4.65     15.19 o 
  17   6   9       16.73       24.63     15.85 o 
 -17   7   9       96.40       98.79     35.97 o 
 -16   7   9        6.62       31.47     20.86 o 
 -15   7   9      740.75      819.11     44.21 o 
 -14   7   9       19.12       24.62     18.53 o 
 -13   7   9      492.13      492.86     30.16 o 
 -12   7   9       15.73       -1.45     11.42 o 
 -11   7   9      248.25      241.34     19.04 o 
 -10   7   9      122.35      114.07     14.26 o 
  -9   7   9     4213.52     4172.23     60.47 o 
  -8   7   9       20.76       53.78     10.33 o 
  -7   7   9        3.00        9.39      7.05 o 
  -6   7   9      113.99      118.50      9.72 o 
  -5   7   9     1282.55     1293.68     25.57 o 
  -4   7   9     2505.75     2394.19     31.17 o 
  -3   7   9    11669.14    11395.26     82.78 o 
  -2   7   9      700.09      681.90     12.40 o 
  -1   7   9      496.94      540.61     11.03 o 
   0   7   9      246.09      293.23      7.68 o 
   1   7   9      153.16      216.68     14.08 o 
   2   7   9     3690.61     3928.22     42.55 o 
   3   7   9     9063.37     8610.77     81.23 o 
   4   7   9     1353.22     1230.51     19.72 o 
   5   7   9       17.63       22.68      5.40 o 
   6   7   9      418.10      412.84     13.04 o 
   7   7   9      516.47      535.80     17.69 o 
   8   7   9      684.32      567.85     16.90 o 
   9   7   9     1748.30     1789.55     29.81 o 
  10   7   9      242.98      243.80     13.97 o 
  11   7   9      416.07      335.74     17.54 o 
  12   7   9        2.10        3.28      8.32 o 
  13   7   9       93.81       46.51     11.48 o 
  14   7   9      744.17      811.97     29.19 o 
  15   7   9      158.00      140.62     20.26 o 
  16   7   9      324.56      339.87     26.55 o 
  17   7   9        7.83        4.88     15.73 o 
 -16   8   9      402.03      430.19     35.45 o 
 -15   8   9        0.01       13.75     19.20 o 
 -14   8   9     2898.58     3011.10     76.64 o 
 -13   8   9        6.04       -8.41     15.22 o 
 -12   8   9       32.16       55.99     14.78 o 
 -11   8   9        8.03       34.09     11.95 o 
 -10   8   9       22.48       36.57     11.59 o 
  -9   8   9      112.01      110.93     13.89 o 
  -8   8   9      564.68      560.96     22.15 o 
  -7   8   9        1.08       -0.39      6.07 o 
  -6   8   9       69.24       30.55      8.93 o 
  -5   8   9      277.43      299.26     13.03 o 
  -4   8   9     7368.31     7147.15     67.49 o 
  -3   8   9     1783.10     1855.00     28.61 o 
  -2   8   9     1421.71     1439.23     20.83 o 
  -1   8   9      314.16      310.71      9.91 o 
   0   8   9      551.25      620.79     10.80 o 
   1   8   9       65.01      112.10      8.51 o 
   2   8   9     2362.72     2269.31     44.64 o 
   3   8   9     1609.62     1518.08     25.84 o 
   4   8   9      876.98      861.05     14.32 o 
   5   8   9       20.08       24.15      5.10 o 
   6   8   9       51.20       54.30      7.75 o 
   7   8   9      124.41      145.08     10.17 o 
   8   8   9      247.01      261.16     13.04 o 
   9   8   9     2890.96     3125.14     41.25 o 
  10   8   9      654.60      520.73     19.22 o 
  11   8   9      600.17      571.28     21.46 o 
  12   8   9        2.17        0.92     10.57 o 
  13   8   9      501.68      458.50     21.65 o 
  14   8   9       21.24       27.32     13.20 o 
  15   8   9      670.42      710.49     31.86 o 
  16   8   9       30.37       35.23     14.93 o 
 -16   9   9       44.87       90.37     23.48 o 
 -15   9   9      336.75      344.55     30.96 o 
 -14   9   9        1.53        0.84     18.79 o 
 -13   9   9      869.90     1080.89     37.91 o 
 -12   9   9        1.28       15.41     12.78 o 
 -11   9   9       12.74        0.03     11.12 o 
 -10   9   9       55.54       66.58     12.15 o 
  -9   9   9      934.95      882.23     27.28 o 
  -8   9   9      535.66      484.93     20.27 o 
  -7   9   9      159.27      188.56     14.43 o 
  -6   9   9        5.85        7.35      5.92 o 
  -5   9   9     1842.25     1923.44     29.52 o 
  -4   9   9      903.64      893.66     22.03 o 
  -3   9   9      228.86      234.47     10.98 o 
  -2   9   9      783.74      808.48     19.51 o 
  -1   9   9     3799.34     3765.21     34.91 o 
   0   9   9        4.28       -2.15      3.71 o 
   1   9   9      315.39      367.16     14.04 o 
   2   9   9     2700.96     2608.69     41.38 o 
   3   9   9      769.97      811.43     17.73 o 
   4   9   9      194.49      233.47     10.65 o 
   5   9   9     1102.96     1057.12     24.24 o 
   6   9   9        0.93        2.31      5.36 o 
   7   9   9        0.86        9.94      6.50 o 
   8   9   9      875.72      990.31     22.45 o 
   9   9   9      196.12      185.85     12.71 o 
  10   9   9      658.36      643.52     20.92 o 
  11   9   9       85.39       72.11     11.12 o 
  12   9   9      113.17      124.09     15.03 o 
  13   9   9      146.35      156.19     18.76 o 
  14   9   9      142.22      141.09     17.63 o 
  15   9   9       60.33       51.87     15.83 o 
  16   9   9      143.83      113.63     18.16 o 
 -16  10   9      359.47      429.72     38.67 o 
 -15  10   9      105.27      176.87     28.38 o 
 -14  10   9     1171.69     1154.48     77.78 o 
 -13  10   9       13.88       25.87     14.79 o 
 -12  10   9       34.84       52.61     16.47 o 
 -11  10   9       13.61       20.45     12.03 o 
 -10  10   9        4.99        2.21     10.66 o 
  -9  10   9      184.51      177.60     15.22 o 
  -8  10   9     2102.06     2038.23     40.28 o 
  -7  10   9      148.43      129.79     12.99 o 
  -6  10   9      250.00      276.45     16.56 o 
  -5  10   9      375.06      346.02     16.67 o 
  -4  10   9      240.19      324.06     13.49 o 
  -3  10   9      135.88      111.80      9.09 o 
  -2  10   9     1652.97     1493.67     22.30 o 
  -1  10   9     1531.91     1499.34     25.85 o 
   0  10   9       28.56       32.87      4.37 o 
   1  10   9       74.05      118.32      6.41 o 
   2  10   9     2573.64     2509.73     34.21 o 
   3  10   9      498.78      551.67     16.25 o 
   4  10   9       83.99       89.55      5.67 o 
   5  10   9      543.55      551.84     15.25 o 
   6  10   9       15.22       20.42      7.84 o 
   7  10   9      291.09      300.17     18.28 o 
   8  10   9      292.98      325.46     15.49 o 
   9  10   9      245.90      218.71     13.95 o 
  10  10   9        7.47       29.00      9.08 o 
  11  10   9       15.73        0.53      9.13 o 
  12  10   9        0.76       -3.86     10.01 o 
  13  10   9       84.81       86.25     21.87 o 
  14  10   9       40.18       15.54     14.40 o 
  15  10   9      568.39      577.59     30.09 o 
  16  10   9        9.06       15.86     14.30 o 
 -16  11   9       63.44       93.63     41.63 o 
 -15  11   9      361.15      281.38     45.67 o 
 -14  11   9        4.60       -1.87     18.80 o 
 -13  11   9      392.03      493.94     28.02 o 
 -12  11   9        0.02        3.79     12.78 o 
 -11  11   9      192.23      201.08     17.88 o 
 -10  11   9        4.57       -4.55     10.30 o 
  -9  11   9        3.17       27.61     11.38 o 
  -8  11   9      238.18      222.49     17.45 o 
  -7  11   9       46.75       53.00     10.90 o 
  -6  11   9       10.91       16.55      8.54 o 
  -5  11   9      277.90      232.03     15.26 o 
  -4  11   9       31.25       51.34      9.06 o 
  -3  11   9       52.14       66.81      8.25 o 
  -2  11   9     1172.65     1163.24     19.54 o 
  -1  11   9     1628.80     1592.05     22.09 o 
   0  11   9      242.10      258.71     11.12 o 
   1  11   9      479.29      455.65     12.91 o 
   2  11   9     2186.48     2120.58     33.41 o 
   3  11   9      140.78      187.56      9.36 o 
   4  11   9      575.20      614.93     12.10 o 
   5  11   9      118.41      121.42      8.59 o 
   6  11   9        4.66        9.12      6.16 o 
   7  11   9      414.73      454.90     16.85 o 
   8  11   9      400.92      477.36     18.28 o 
   9  11   9        2.11       11.14      7.69 o 
  10  11   9        7.65        7.14      9.77 o 
  11  11   9      101.34       64.51     13.27 o 
  12  11   9        1.01       -4.78     10.76 o 
  13  11   9       20.18        1.08     13.83 o 
  14  11   9      116.17      131.44     19.73 o 
  15  11   9       22.08       -4.34     15.37 o 
  16  11   9       89.49       52.24     16.96 o 
 -15  12   9        0.85      -11.92     20.86 o 
 -14  12   9        4.90      -10.06     22.01 o 
 -13  12   9       10.14       19.32     14.62 o 
 -12  12   9       59.23       53.98     14.37 o 
 -11  12   9        1.90       -0.82     14.22 o 
 -10  12   9        1.64        6.95     11.39 o 
  -9  12   9        3.54      -10.76     10.76 o 
  -8  12   9        5.64        3.32     13.42 o 
  -7  12   9        0.06       -3.24      8.75 o 
  -6  12   9       20.60       14.95      8.98 o 
  -5  12   9       95.42      132.39     14.94 o 
  -4  12   9      296.98      250.99     15.77 o 
  -3  12   9      254.63      254.19     14.15 o 
  -2  12   9     3339.09     3341.60     48.52 o 
  -1  12   9      323.25      305.95     11.77 o 
   0  12   9      390.99      319.28     14.20 o 
   1  12   9     1097.44     1152.66     18.12 o 
   2  12   9        3.64       19.64      4.83 o 
   3  12   9        6.39        3.27      5.28 o 
   4  12   9      507.67      495.87     12.34 o 
   5  12   9        4.19        8.46      7.31 o 
   6  12   9       59.13       38.77      8.00 o 
   7  12   9      633.83      637.82     21.83 o 
   8  12   9        0.33       -1.73      9.19 o 
   9  12   9       43.88       25.86     11.06 o 
  10  12   9        1.32       16.13      9.80 o 
  11  12   9       57.26       42.02     11.87 o 
  12  12   9        0.09        2.62     13.63 o 
  13  12   9       82.26      115.26     17.34 o 
  14  12   9        4.75       -3.01     14.85 o 
  15  12   9       19.88       47.11     16.92 o 
 -15  13   9        0.88       27.48     19.25 o 
 -14  13   9        1.02       17.15     17.88 o 
 -13  13   9        7.35       17.24     15.32 o 
 -12  13   9        0.15      -15.85     15.85 o 
 -11  13   9       87.76      121.56     14.49 o 
 -10  13   9       17.40       -1.45     13.18 o 
  -9  13   9      507.25      478.64     25.13 o 
  -8  13   9       81.01       72.74     16.82 o 
  -7  13   9        7.28       -6.48      9.09 o 
  -6  13   9        0.04       -4.53      8.70 o 
  -5  13   9      248.35      259.88     16.10 o 
  -4  13   9      340.35      337.78     17.09 o 
  -3  13   9     1035.92      989.13     24.44 o 
  -2  13   9       55.29       39.21      8.55 o 
  -1  13   9      864.02      794.97     33.42 o 
   0  13   9       21.27       13.53      6.42 o 
   1  13   9      868.25      900.17     23.22 o 
   2  13   9     1686.49     1628.12     27.70 o 
   3  13   9       13.75       20.64      8.19 o 
   4  13   9       20.59        9.88     10.73 o 
   5  13   9        1.06       -7.08      7.08 o 
   6  13   9      136.63      143.84     12.26 o 
   7  13   9      264.88      248.55     19.39 o 
   8  13   9        7.90       29.89     12.48 o 
   9  13   9      233.54      269.30     19.01 o 
  10  13   9        0.31       -1.52     10.14 o 
  11  13   9        3.50        0.26     10.36 o 
  12  13   9       46.64       38.04     14.04 o 
  13  13   9        6.11      -10.94     12.67 o 
  14  13   9        0.76        3.98     14.93 o 
  15  13   9       14.01        0.75     14.85 o 
 -15  14   9       30.82       34.06     21.67 o 
 -14  14   9      365.06      346.66     51.37 o 
 -13  14   9        3.07      -10.49     13.75 o 
 -12  14   9      158.69      172.64     24.47 o 
 -11  14   9       13.86        5.49     15.58 o 
 -10  14   9       13.28       -0.36     13.66 o 
  -9  14   9       70.05       61.17     14.12 o 
  -8  14   9      925.45      886.53     30.46 o 
  -7  14   9       75.06       51.57     12.05 o 
  -6  14   9      284.58      335.08     27.85 o 
  -5  14   9      262.16      261.80     16.57 o 
  -4  14   9       79.92       93.44     11.88 o 
  -3  14   9       56.85       45.54     11.01 o 
  -2  14   9      166.42      206.85     13.60 o 
  -1  14   9      446.17      395.24     16.54 o 
   0  14   9     2169.91     1986.88     32.50 o 
   1  14   9      167.11      140.16     10.93 o 
   2  14   9     3286.85     3358.64     52.47 o 
   3  14   9      110.50      106.81     12.07 o 
   4  14   9       19.11       12.51      9.20 o 
   5  14   9       14.93       29.33      7.94 o 
   6  14   9      303.15      345.90     25.62 o 
   7  14   9        0.37       -8.18      8.21 o 
   8  14   9        3.13       -3.74      9.08 o 
   9  14   9      503.86      479.85     24.78 o 
  10  14   9       10.00        6.02     10.93 o 
  11  14   9       19.69        6.91     11.74 o 
  12  14   9        0.10      -11.12     11.12 o 
  13  14   9       94.48       68.66     15.99 o 
  14  14   9       47.00       30.66     16.46 o 
  15  14   9      198.85      142.68     21.68 o 
 -14  15   9       26.03       26.37     22.94 o 
 -13  15   9        0.45      -15.40     15.40 o 
 -12  15   9       17.98       27.22     18.99 o 
 -11  15   9       36.11        0.33     18.14 o 
 -10  15   9        0.19      -14.40     14.40 o 
  -9  15   9      465.10      516.64     29.15 o 
  -8  15   9      113.22      139.41     16.18 o 
  -7  15   9       93.62       51.44     12.68 o 
  -6  15   9      207.14      220.35     19.52 o 
  -5  15   9       45.51       33.65     11.12 o 
  -4  15   9       47.11       24.97      9.88 o 
  -3  15   9      997.77     1044.73     29.03 o 
  -2  15   9      111.71      100.57     16.03 o 
  -1  15   9      229.18      213.21     13.57 o 
   0  15   9      866.88      891.55     22.86 o 
   1  15   9      778.69      742.29     22.51 o 
   2  15   9     1195.15     1133.16     30.22 o 
   3  15   9      181.42      217.48     13.70 o 
   4  15   9       94.75       78.81     10.42 o 
   5  15   9      187.30      186.23     13.17 o 
   6  15   9      146.65      106.17     15.15 o 
   7  15   9       30.04       25.92     10.38 o 
   8  15   9      121.34      154.39     15.15 o 
   9  15   9      277.26      272.79     21.80 o 
  10  15   9        7.75       -7.28     10.88 o 
  11  15   9        2.48       10.66     12.71 o 
  12  15   9       20.84       21.00     13.99 o 
  13  15   9        9.01        6.54     12.29 o 
  14  15   9      111.93       75.90     24.16 o 
 -14  16   9      303.41      389.05     38.23 o 
 -13  16   9        0.56       15.55     18.93 o 
 -12  16   9      102.04      163.58     26.33 o 
 -11  16   9        2.59       20.87     16.91 o 
 -10  16   9      453.25      479.19     39.56 o 
  -9  16   9      103.98       82.26     24.25 o 
  -8  16   9     1357.50     1532.47     60.50 o 
  -7  16   9       89.08      124.29     16.03 o 
  -6  16   9      886.39      867.62     28.19 o 
  -5  16   9        1.69       -9.01      9.01 o 
  -4  16   9      172.21      180.34     14.99 o 
  -3  16   9      375.16      384.26     19.37 o 
  -2  16   9     1044.44     1020.45     29.97 o 
  -1  16   9       55.08       48.08      9.70 o 
   0  16   9      271.53      289.26     17.19 o 
   1  16   9       72.13       82.47     10.90 o 
   2  16   9     1302.30     1175.49     27.28 o 
   3  16   9      701.26      812.53     23.98 o 
   4  16   9       21.33       21.16      8.77 o 
   5  16   9       92.71       72.30     10.93 o 
   6  16   9      170.88      151.28     14.84 o 
   7  16   9       43.28       18.32     14.80 o 
   8  16   9      129.66      122.25     20.01 o 
   9  16   9      542.98      480.75     28.68 o 
  10  16   9       44.28       10.53     14.72 o 
  11  16   9       84.74       46.16     14.66 o 
  12  16   9        0.21        3.58     13.49 o 
  13  16   9      150.26      147.96     22.70 o 
  14  16   9       64.23       30.26     15.73 o 
 -13  17   9      499.57      444.56     35.65 o 
 -12  17   9        4.10        5.04     16.93 o 
 -11  17   9       25.71        1.67     17.39 o 
 -10  17   9       26.26       21.09     14.67 o 
  -9  17   9      915.54      900.28     38.00 o 
  -8  17   9       94.50      142.65     20.58 o 
  -7  17   9      583.64      669.29     32.18 o 
  -6  17   9      514.02      543.98     25.28 o 
  -5  17   9      188.02      270.35     18.70 o 
  -4  17   9      195.34      176.78     15.58 o 
  -3  17   9     1241.53     1244.96     30.45 o 
  -2  17   9      198.94      223.68     17.90 o 
  -1  17   9        0.77       -8.66      8.66 o 
   0  17   9      101.17       66.18     10.81 o 
   1  17   9      108.49      112.95     12.80 o 
   2  17   9      692.92      741.22     44.47 o 
   3  17   9     2825.30     2926.00     79.54 o 
   4  17   9      172.34      172.47     14.17 o 
   5  17   9       12.41       29.07      9.68 o 
   6  17   9        1.90      -12.10     12.10 o 
   7  17   9      166.90      148.25     16.93 o 
   8  17   9      731.39      824.40     53.71 o 
   9  17   9      146.96      159.53     17.31 o 
  10  17   9        0.48      -10.98     10.98 o 
  11  17   9       10.81        3.08     12.68 o 
  12  17   9        4.55       -3.19     15.43 o 
  13  17   9      194.32      135.35     18.93 o 
 -13  18   9        0.65       10.58     19.90 o 
 -12  18   9        5.64       -2.57     19.24 o 
 -11  18   9        0.78      -23.01     25.46 o 
 -10  18   9     1108.54     1144.76     41.44 o 
  -9  18   9      134.91       98.49     19.89 o 
  -8  18   9      646.05      558.55     31.50 o 
  -7  18   9       23.48       34.37     14.48 o 
  -6  18   9      106.32      102.71     15.80 o 
  -5  18   9      193.37      149.64     16.95 o 
  -4  18   9     1555.14     1611.48     35.86 o 
  -3  18   9      927.49      914.37     29.49 o 
  -2  18   9     1424.80     1476.67     35.67 o 
  -1  18   9       54.48       60.27     12.74 o 
   0  18   9      513.04      554.96     23.69 o 
   1  18   9       43.93       33.61     10.79 o 
   2  18   9      718.52      822.03     38.01 o 
   3  18   9     2333.86     2388.92     57.61 o 
   4  18   9      458.63      436.04     20.01 o 
   5  18   9       30.51       20.05     10.36 o 
   6  18   9       12.64       20.07     10.83 o 
   7  18   9      491.86      514.40     27.15 o 
   8  18   9      830.01      814.09     50.06 o 
   9  18   9      609.05      745.30     29.93 o 
  10  18   9       40.26       34.07     13.65 o 
  11  18   9       19.15       31.36     14.25 o 
  12  18   9       43.92       43.17     15.01 o 
  13  18   9      462.25      512.96     36.97 o 
 -12  19   9       18.69       64.64     21.62 o 
 -11  19   9       22.79       45.44     20.15 o 
 -10  19   9       38.94       24.44     16.69 o 
  -9  19   9     1367.50     1362.99     63.51 o 
  -8  19   9      120.13       87.62     21.58 o 
  -7  19   9      659.27      649.85     33.07 o 
  -6  19   9        5.54       10.37     12.49 o 
  -5  19   9       65.34       76.18     14.55 o 
  -4  19   9      239.31      249.45     22.31 o 
  -3  19   9     1233.31     1255.83     60.03 o 
  -2  19   9      731.32      742.07     29.48 o 
  -1  19   9      462.99      526.51     25.16 o 
   0  19   9        0.62       -8.60      8.60 o 
   1  19   9      677.54      681.50     25.75 o 
   2  19   9     1481.07     1595.51     35.92 o 
   3  19   9     2582.08     2475.04     45.23 o 
   4  19   9      760.66      816.77     26.36 o 
   5  19   9       87.19       79.46     13.25 o 
   6  19   9        7.34       -7.50     10.49 o 
   7  19   9      463.49      451.02     24.53 o 
   8  19   9     1720.20     1896.09     45.99 o 
   9  19   9       97.25      130.05     18.51 o 
  10  19   9       26.16       11.55     13.12 o 
  11  19   9       46.21       51.50     15.45 o 
  12  19   9      246.07      290.27     25.95 o 
 -11  20   9        0.35       -3.14     17.83 o 
 -10  20   9      362.94      387.32     29.11 o 
  -9  20   9       17.47       15.91     15.49 o 
  -8  20   9      321.62      329.43     26.35 o 
  -7  20   9       95.69      118.01     18.98 o 
  -6  20   9      521.07      563.68     36.81 o 
  -5  20   9        0.96       -7.12     12.05 o 
  -4  20   9      895.16      876.38     43.93 o 
  -3  20   9      296.51      296.60     22.79 o 
  -2  20   9     1101.29     1033.10     42.71 o 
  -1  20   9      122.12      107.29     16.59 o 
   0  20   9       15.55        4.29     10.43 o 
   1  20   9      366.19      430.66     23.00 o 
   2  20   9      991.91     1026.61     30.41 o 
   3  20   9     1035.77     1092.07     31.83 o 
   4  20   9      533.46      549.50     27.37 o 
   5  20   9      414.87      407.05     22.03 o 
   6  20   9        2.78       16.04     12.09 o 
   7  20   9     1095.88     1114.58     34.01 o 
   8  20   9      328.86      370.80     24.32 o 
   9  20   9      206.65      217.68     20.42 o 
  10  20   9       20.77      -11.18     15.04 o 
  11  20   9      115.36      100.74     25.63 o 
 -11  21   9       89.96       40.91     20.81 o 
 -10  21   9       32.29       43.21     18.51 o 
  -9  21   9      672.05      728.54     38.07 o 
  -8  21   9       46.89       48.33     18.41 o 
  -7  21   9       34.95       58.18     16.97 o 
  -6  21   9        6.85       23.21     13.85 o 
  -5  21   9       86.26       86.64     17.26 o 
  -4  21   9       38.49       12.02     13.02 o 
  -3  21   9     1085.34     1067.32     36.73 o 
  -2  21   9      110.72       85.03     17.09 o 
  -1  21   9       17.09       30.08     14.31 o 
   0  21   9        4.61      -12.20     12.20 o 
   1  21   9      719.88      744.27     29.34 o 
   2  21   9      429.23      491.44     25.15 o 
   3  21   9      351.49      382.49     23.20 o 
   4  21   9      332.44      321.76     20.21 o 
   5  21   9      123.36      113.47     15.52 o 
   6  21   9        2.93        8.96     17.55 o 
   7  21   9      480.90      475.49     27.35 o 
   8  21   9      447.66      443.54     28.35 o 
   9  21   9        0.37       19.09     13.15 o 
  10  21   9       28.38       30.57     14.52 o 
  11  21   9       53.69       39.93     15.35 o 
 -10  22   9      200.75      179.98     43.83 o 
  -9  22   9       11.57       14.50     16.69 o 
  -8  22   9      170.97      194.63     44.07 o 
  -7  22   9        0.23       -3.29     15.44 o 
  -6  22   9       87.71       74.90     18.09 o 
  -5  22   9        9.09      -13.91     13.91 o 
  -4  22   9       46.01       53.05     16.46 o 
  -3  22   9      136.73      144.05     18.98 o 
  -2  22   9      229.28      248.54     22.25 o 
  -1  22   9        2.70      -13.11     13.11 o 
   0  22   9       65.83       55.95     23.16 o 
   1  22   9      381.53      390.06     23.83 o 
   2  22   9      147.80      121.31     17.89 o 
   3  22   9      153.90      116.82     17.65 o 
   4  22   9       58.89       64.42     18.84 o 
   5  22   9       43.13       30.96     13.32 o 
   6  22   9       22.76       43.48     13.56 o 
   7  22   9      157.66      212.55     20.64 o 
   8  22   9        3.56       -2.39     13.28 o 
   9  22   9        5.78       12.34     13.84 o 
  10  22   9        3.76      -12.69     12.69 o 
  -9  23   9       70.52       43.12     18.28 o 
  -8  23   9        7.61       25.14     16.11 o 
  -7  23   9       18.43       44.64     17.28 o 
  -6  23   9        0.33        1.61     14.97 o 
  -5  23   9       77.14       64.79     18.09 o 
  -4  23   9       56.58       33.63     16.17 o 
  -3  23   9      100.26       43.88     26.38 o 
  -2  23   9       37.53        7.08     14.60 o 
  -1  23   9       28.42       19.13     13.81 o 
   0  23   9      229.75      264.36     23.83 o 
   1  23   9      352.80      400.03     26.79 o 
   2  23   9        3.35       -3.23     13.37 o 
   3  23   9       30.87       42.05     15.18 o 
   4  23   9       80.42       60.43     16.70 o 
   5  23   9       31.17       21.18     12.52 o 
   6  23   9       73.37       62.52     27.79 o 
   7  23   9        7.98       21.07     14.09 o 
   8  23   9       20.75       33.59     14.62 o 
   9  23   9        8.44       14.25     14.77 o 
  -8  24   9       12.30      -16.63     16.63 o 
  -7  24   9        1.55       11.73     17.43 o 
  -6  24   9       25.19       46.23     18.30 o 
  -5  24   9       29.56       33.54     16.97 o 
  -4  24   9      178.77      157.30     25.82 o 
  -3  24   9       41.69       33.95     17.01 o 
  -2  24   9       57.71       66.42     19.58 o 
  -1  24   9      134.88      110.20     23.02 o 
   0  24   9      377.70      365.21     26.91 o 
   1  24   9       74.42       55.56     14.84 o 
   2  24   9       39.78       21.76     13.76 o 
   3  24   9        4.15      -13.47     13.47 o 
   4  24   9       24.52       36.70     14.90 o 
   5  24   9      362.91      347.14     26.07 o 
   6  24   9      116.47      128.86     19.66 o 
   7  24   9        1.74       20.94     14.42 o 
   8  24   9       12.58       -4.03     15.61 o 
  -6  25   9       12.46       20.21     16.97 o 
  -5  25   9      135.39      168.58     26.65 o 
  -4  25   9       10.32       24.17     17.45 o 
  -3  25   9       40.40       54.32     17.80 o 
  -2  25   9        9.15       21.01     16.53 o 
  -1  25   9      202.19      166.98     21.71 o 
   0  25   9      159.57      142.03     23.77 o 
   1  25   9       36.22       29.45     15.63 o 
   2  25   9        1.34       -2.20     13.27 o 
   3  25   9       12.85        9.44     15.94 o 
   4  25   9        0.14      -10.33     13.55 o 
   5  25   9      140.81      123.84     19.22 o 
   6  25   9      102.68       92.59     18.20 o 
  -5  26   9       40.27      100.63     61.73 o 
  -4  26   9       55.94       99.57     30.29 o 
  -3  26   9      111.50      115.40     25.96 o 
  -2  26   9       14.62        2.66     15.22 o 
  -1  26   9       59.19       47.34     17.65 o 
   0  26   9       76.56       77.83     18.03 o 
   1  26   9       12.29        9.92     15.27 o 
   2  26   9       14.39       31.52     16.33 o 
   3  26   9       12.30       16.55     17.91 o 
   4  26   9        8.90      -17.66     17.66 o 
  -1  27   9       43.73       56.69     46.80 o 
   0  27   9       38.84       13.40     22.00 o 
 -17   0  10       15.46      -14.85     32.82 o 
 -16   0  10      897.62     1016.43     80.27 o 
 -15   0  10       19.33       60.34     33.13 o 
 -14   0  10     4155.71     3892.29    129.18 o 
 -13   0  10       26.48       61.72     30.15 o 
 -12   0  10        7.07       22.21     12.93 o 
 -11   0  10       19.57       16.36     11.51 o 
 -10   0  10     1278.52     1217.95     42.38 o 
  -9   0  10     2106.48     2167.02     54.19 o 
  -8   0  10     2581.93     2544.99     70.77 o 
  -7   0  10      542.60      509.73     26.95 o 
  -6   0  10     4106.83     3961.36     69.05 o 
  -5   0  10       66.43       62.15     11.05 o 
  -4   0  10    16563.66    16144.45    169.13 o 
  -3   0  10     6675.28     6637.73     64.77 o 
  -2   0  10    13557.81    13391.86    158.40 o 
  -1   0  10      140.03       88.23      7.71 o 
   0   0  10     3051.04     3261.01     41.76 o 
   1   0  10     9179.67     9055.08     90.55 o 
   2   0  10     3319.48     3378.60     45.11 o 
   3   0  10    12597.22    12582.29    131.51 o 
   4   0  10     2102.58     2277.27     31.92 o 
   5   0  10     1383.21     1304.61     23.49 o 
   6   0  10      328.56      363.74     18.36 o 
   7   0  10     6405.47     6301.01     87.23 o 
   8   0  10     1658.07     1434.95     35.69 o 
   9   0  10     4326.78     4231.65    109.56 o 
  10   0  10      503.86      391.17     39.31 o 
  11   0  10      154.05      211.12     25.69 o 
  12   0  10       87.17      122.37     22.80 o 
  13   0  10     1160.09     1191.99     52.58 o 
  14   0  10       68.12       54.85     24.12 o 
  15   0  10      370.95      399.60     41.33 o 
  16   0  10        0.06        0.79     25.34 o 
  17   0  10      103.21       85.78     29.04 o 
 -17   1  10       68.63       75.22     25.57 o 
 -16   1  10        1.40       29.72     30.26 o 
 -15   1  10      567.09      627.67     54.08 o 
 -14   1  10       78.78       34.87     18.04 o 
 -13   1  10     1664.12     1305.98    357.88 o 
 -12   1  10        5.55        1.50     20.71 o 
 -11   1  10       16.19        2.46     11.06 o 
 -10   1  10      325.06      363.62     20.61 o 
  -9   1  10     3102.16     3025.85     57.44 o 
  -8   1  10      104.66      107.22     11.64 o 
  -7   1  10     1834.10     1776.00     31.51 o 
  -6   1  10      226.10      197.83     12.38 o 
  -5   1  10      346.02      288.25     12.81 o 
  -4   1  10     5056.26     5012.40     44.65 o 
  -3   1  10    13965.95    14049.14    104.07 o 
  -2   1  10     1602.42     1616.92     17.54 o 
  -1   1  10        5.97       20.42      5.20 o 
   0   1  10     2229.22     2458.94     24.15 o 
   1   1  10     5046.46     5018.62     41.05 o 
   2   1  10     2544.29     2225.03     21.60 o 
   3   1  10     6300.14     6081.16     47.82 o 
   4   1  10      652.51      669.16     11.93 o 
   5   1  10       44.88       58.10      4.90 o 
   6   1  10       22.16       19.60      5.79 o 
   7   1  10     1977.21     1974.60     29.94 o 
   8   1  10     3936.45     3728.14     48.71 o 
   9   1  10      973.63     1086.47     24.06 o 
  10   1  10      298.69      383.24     20.21 o 
  11   1  10       54.79       55.68     11.45 o 
  12   1  10      200.54      225.77     18.10 o 
  13   1  10      112.73       64.16     15.53 o 
  14   1  10      686.07      651.29     35.47 o 
  15   1  10       43.56       39.15     17.39 o 
  16   1  10       68.24       69.92     21.06 o 
  17   1  10        5.66       12.28     16.21 o 
 -17   2  10        0.24       17.06     21.28 o 
 -16   2  10      386.51      391.75     33.88 o 
 -15   2  10       12.76       32.85     22.17 o 
 -14   2  10     1937.31     1938.70     69.94 o 
 -13   2  10        2.80        0.67     14.24 o 
 -12   2  10       48.49       71.12     15.98 o 
 -11   2  10        0.54        1.17      8.34 o 
 -10   2  10     1220.94     1270.94     30.46 o 
  -9   2  10      126.99      149.93     13.16 o 
  -8   2  10      492.76      477.03     20.98 o 
  -7   2  10      108.87      106.16     10.87 o 
  -6   2  10     1527.95     1404.61     26.32 o 
  -5   2  10       33.11       34.36      7.23 o 
  -4   2  10     5831.41     5734.69     50.48 o 
  -3   2  10     2549.18     2457.55     26.94 o 
  -2   2  10     1861.65     1828.52     20.87 o 
  -1   2  10      459.42      501.72      9.14 o 
   0   2  10     1776.34     1778.92     17.55 o 
   1   2  10      447.42      383.06      8.36 o 
   2   2  10     2134.83     1936.21     19.10 o 
   3   2  10     2111.44     2052.89     20.04 o 
   4   2  10      133.50      126.24      6.18 o 
   5   2  10        8.27        6.49      4.42 o 
   6   2  10        2.50        7.51      6.00 o 
   7   2  10     2784.24     2821.39     35.35 o 
   8   2  10     1105.40     1041.61     21.33 o 
   9   2  10     1897.61     1876.26     31.50 o 
  10   2  10       11.89       16.00      7.87 o 
  11   2  10      746.81      880.56     27.13 o 
  12   2  10       21.29       40.73     12.83 o 
  13   2  10      780.49      832.86     32.74 o 
  14   2  10      156.34      147.23     17.71 o 
  15   2  10       26.84       44.25     15.16 o 
  16   2  10        6.98       13.96     15.17 o 
  17   2  10        2.59      -14.66     14.66 o 
 -17   3  10        1.15       12.69     21.70 o 
 -16   3  10        0.46       -9.72     18.77 o 
 -15   3  10      612.41      668.14     40.41 o 
 -14   3  10       12.88       11.95     18.78 o 
 -13   3  10      256.88      324.89     30.17 o 
 -12   3  10       14.19       14.22     12.74 o 
 -11   3  10      271.34      297.46     21.60 o 
 -10   3  10       74.12       89.32     13.12 o 
  -9   3  10      943.59      920.48     25.37 o 
  -8   3  10      737.51      687.53     21.65 o 
  -7   3  10      139.35      132.46     11.62 o 
  -6   3  10     1115.30     1120.72     23.43 o 
  -5   3  10      277.89      279.26     10.87 o 
  -4   3  10      741.91      705.14     16.20 o 
  -3   3  10     3012.70     2974.52     30.01 o 
  -2   3  10     1179.21     1083.39     19.12 o 
  -1   3  10       49.09       61.77      4.84 o 
   0   3  10       30.58        8.26      2.91 o
[truncated: 305,652 more chars]
